# Supplementary material for: “Gaining or losing”: The importance of the perspective in primary care health services valuation
Source: PLoS One. 2017 Dec 5;12(12):e0188969. doi: 10.1371/journal.pone.0188969 (PMC5716530; doi:10.1371/journal.pone.0188969)
Supplement: S1 Dataset — (XLS) [file pone.0188969.s001.xls]

## Sheet: Database
N_enc	Centro	Edad	Sexo	Hospital	Cons_enf	Cons_med	Num_patol	Num_patol_r	Pais	Español	DAP_grupo	DAP	Ceros	Mas_60	Otro_seg	DAC_grupo	DAC	DACMas_60	DAC_DAP	EQ_m	EQ_c	EQ_ac	EQ_d	EQ_an	EQ_12	Utilidad	Utilidad_r	EVA	Sat_1	Sat_2	Sat_3	Sat_4	Sat_5	Sat_6	Sat_7	Sat_8	Sat_9	Sat_10	Sat_11	Sat_12	Sat_13	Sat_14	Sat_15	Sat_16	Sat_17	Sat_18	Satisfaccion_1	Cuidados_1	Tiempo_1
1	9	87	0	0	6	7	5	1	1	1	1	20	#NULL!	#NULL!	0	2	25	#NULL!	1.25	2	2	2	2	2	2	0.493	0.493	60	5	5	5	2	3	5	5	3	5	5	5	5	5	3	3	4	5	3	5	4.625	3.75
2	9	56	1	1	5	7	2	1	2	0	1	15	#NULL!	#NULL!	0	1	15	#NULL!	1	2	1	1	2	1	3	0.7005	0.7005	70	5	5	5	5	5	5	2	2	5	5	1	2	5	2	5	2	5	4	4	4.625	3
3	9	79	0	0	16	18	8	1	1	1	1	0	1	#NULL!	0	1	20	#NULL!	#NULL!	2	1	1	2	1	3	0.7005	0.7005	50	5	5	5	3	2	5	5	3	5	5	3	5	5	2	4	3	5	5	5	4.75	3.25
4	9	61	1	0	8	11	6	1	1	1	1	0	1	#NULL!	0	2	40	#NULL!	#NULL!	1	1	1	1	1	1	1	1	50	5	5	5	5	5	5	5	3	5	5	5	5	5	3	2	5	5	5	5	5	5
5	9	79	1	0	8	15	5	1	1	1	1	0	1	#NULL!	0	1	5	#NULL!	#NULL!	2	2	2	3	1	2	0.2727	0.2727	50	5	5	5	3	5	5	5	3	3	5	5	3	4	3	1	5	5	1	5	4.125	4
6	9	76	1	1	8	9	4	1	1	1	1	0	2	#NULL!	0	1	0	#NULL!	#NULL!	2	1	3	3	1	2	0.3188	0.3188	50	5	5	5	4	5	5	5	4	5	5	5	5	5	3	3	1	5	3	5	4.875	3.5
7	9	77	0	1	12	15	6	1	1	1	1	5	#NULL!	#NULL!	0	2	30	#NULL!	6	1	1	1	1	1	1	1	1	90	5	5	5	5	5	5	5	3	5	5	5	5	5	5	2	5	5	3	5	5	4.5
8	9	56	0	0	8	17	1	1	1	1	2	30	#NULL!	#NULL!	0	2	30	#NULL!	1	1	1	1	1	1	2	1	1	60	5	5	5	4	5	5	5	5	5	5	5	5	5	5	3	5	5	5	5	4.875	5
9	9	68	1	0	9	20	2	1	1	1	1	0	1	#NULL!	0	2	30	#NULL!	#NULL!	2	1	1	2	1	1	0.7005	0.7005	70	5	5	5	1	5	5	5	5	5	5	5	5	5	5	3	4	5	3	5	4.5	4.25
10	9	63	1	0	5	4	0	0	1	1	1	10	#NULL!	#NULL!	1	1	20	#NULL!	2	1	1	1	3	1	1	0.5187	0.5187	60	5	5	5	5	3	5	5	4	5	5	5	5	5	4	4	4	5	5	5	5	4.25
11	9	79	1	0	4	18	4	1	1	1	1	0	1	#NULL!	0	1	0	#NULL!	#NULL!	1	3	3	1	1	3	0.3253	0.3253	30	5	5	5	3	3	5	5	5	5	5	5	5	5	5	5	4	5	5	5	4.75	4.25
12	9	85	1	0	32	54	5	1	1	1	1	5	#NULL!	#NULL!	0	1	5	#NULL!	1	2	2	3	3	1	1	0.2176	0.2176	60	5	5	5	5	4	5	5	5	5	5	4	5	5	5	5	1	5	5	5	5	3.5
13	9	91	1	0	4	5	3	1	1	1	1	10	#NULL!	#NULL!	0	1	10	#NULL!	1	2	1	2	2	1	3	0.6454	0.6454	50	5	5	5	5	5	5	5	3	5	5	5	5	5	3	5	5	5	5	5	5	5
14	9	47	0	0	3	1	3	1	1	1	3	60	#NULL!	#NULL!	1	3	60	#NULL!	1	1	1	1	1	1	3	1	1	70	5	5	5	5	5	5	5	5	5	5	5	5	4	5	2	5	5	5	5	4.875	5
15	9	60	1	0	6	10	4	1	1	1	1	20	#NULL!	#NULL!	0	2	25	#NULL!	1.25	2	1	1	2	2	1	0.6493	0.6493	70	5	5	5	5	5	5	5	3	5	5	5	5	5	3	5	1	5	5	5	5	4
16	9	52	0	1	6	23	3	1	1	1	2	35	#NULL!	#NULL!	0	2	35	#NULL!	1	2	1	1	3	3	3	0.3266	0.3266	40	5	5	5	5	5	5	5	1	5	5	5	5	5	1	5	5	5	1	5	5	4
17	9	59	1	0	7	12	2	1	1	1	1	10	#NULL!	#NULL!	0	1	10	#NULL!	1	1	1	1	3	1	3	0.5187	0.5187	50	5	5	5	5	5	5	5	5	5	5	5	3	5	5	3	5	5	5	5	4.75	5
18	9	42	1	0	5	7	2	1	1	1	1	20	#NULL!	#NULL!	0	1	20	#NULL!	1	1	1	1	1	1	2	1	1	100	5	5	5	3	5	5	3	1	5	5	3	5	5	1	1	3	5	5	4.33333	4.75	4
19	9	77	1	0	11	15	3	1	1	1	1	0	1	#NULL!	0	1	10	#NULL!	#NULL!	2	1	1	3	1	2	0.429	0.429	30	5	5	5	5	2	5	5	5	5	5	1	5	5	5	5	1	5	5	5	5	2.25
20	9	83	0	0	15	6	4	1	1	1	1	5	#NULL!	#NULL!	0	1	5	#NULL!	1	1	1	1	1	2	2	0.7986	0.7986	90	5	5	5	5	4	5	5	1	5	5	5	5	5	2	5	1	5	5	5	5	3.75
21	9	71	0	0	6	12	7	1	1	1	1	15	#NULL!	#NULL!	0	1	15	#NULL!	1	2	1	1	1	1	1	0.7601	0.7601	80	5	5	5	2	5	5	5	5	5	5	5	5	5	5	4	5	5	5	5	4.625	5
22	9	70	0	0	7	4	2	1	1	1	1	10	#NULL!	#NULL!	0	1	10	#NULL!	1	1	1	1	1	1	1	1	1	90	5	5	4	4	5	5	3	5	4	5	5	1	5	5	4	2	5	4	4.33333	4.125	4
23	9	76	1	1	78	25	12	1	1	1	1	0	1	#NULL!	0	1	5	#NULL!	#NULL!	2	1	2	3	3	3	0.2715	0.2715	40	5	5	5	5	5	5	5	5	5	5	5	5	5	5	5	5	5	5	5	5	5
24	9	77	1	1	14	21	6	1	1	1	1	0	1	#NULL!	0	1	10	#NULL!	#NULL!	2	1	1	3	2	1	0.3778	0.3778	80	5	5	5	5	5	5	5	5	5	5	5	4	5	5	5	1	5	5	5	4.875	4
25	9	79	0	1	9	23	8	1	1	1	1	5	#NULL!	#NULL!	0	1	5	#NULL!	1	2	1	1	3	1	3	0.429	0.429	60	5	5	5	5	5	5	5	5	5	5	5	5	5	1	5	1	5	5	5	5	4
26	9	45	0	0	5	28	2	1	1	1	2	25	#NULL!	#NULL!	0	1	20	#NULL!	0.8	2	1	1	2	1	1	0.7005	0.7005	80	5	5	5	5	5	5	5	2	5	5	5	5	5	3	3	5	5	5	5	5	5
27	9	68	1	0	6	10	4	1	1	1	1	5	#NULL!	#NULL!	0	1	10	#NULL!	2	1	1	1	2	1	3	0.7902	0.7902	90	5	5	5	5	4	5	5	5	5	5	3	5	5	1	5	1	5	1	5	5	2.25
28	9	70	0	1	109	22	4	1	1	1	1	20	#NULL!	#NULL!	0	1	20	#NULL!	1	2	2	3	3	2	3	0.1664	0.1664	20	4	4	4	4	5	4	3	1	4	4	2	4	4	1	5	2	5	5	4	4	3.5
29	9	81	1	1	12	25	8	1	1	1	1	0	1	#NULL!	0	1	15	#NULL!	#NULL!	2	2	3	3	1	3	0.2176	0.2176	50	5	5	5	5	5	5	5	5	5	5	3	5	5	5	3	1	5	5	5	5	3.5
30	9	78	1	0	5	10	5	1	1	1	1	5	#NULL!	#NULL!	0	1	20	#NULL!	4	2	3	3	3	1	3	0.1164	0.1164	20	5	5	5	5	3	5	5	5	5	5	1	5	5	5	4	1	5	5	5	5	2.5
31	19	59	0	0	4	7	2	1	1	1	2	40	#NULL!	#NULL!	1	2	40	#NULL!	1	1	1	1	1	1	2	1	1	65	5	5	5	5	5	5	5	1	5	5	5	5	5	1	3	2	5	5	5	5	4.25
32	19	71	0	0	22	2	1	1	1	1	1	5	#NULL!	#NULL!	1	1	0	#NULL!	0	1	1	1	1	1	2	1	1	80	5	5	5	5	2	5	5	2	5	5	2	5	5	1	5	1	5	5	5	5	2.5
33	19	70	0	0	7	9	3	1	1	1	1	10	#NULL!	#NULL!	0	1	10	#NULL!	1	1	1	1	2	1	2	0.7902	0.7902	80	5	5	5	5	5	5	5	5	5	5	5	5	5	5	5	5	5	5	5	5	5
34	19	69	1	0	11	7	5	1	1	1	1	10	#NULL!	#NULL!	0	1	10	#NULL!	1	1	1	1	1	1	2	1	1	90	5	5	5	5	5	5	5	5	5	5	5	5	5	5	5	5	5	5	5	5	5
35	19	71	1	0	5	6	1	1	1	1	1	5	#NULL!	#NULL!	0	1	20	#NULL!	4	1	1	1	2	1	2	0.7902	0.7902	60	5	5	5	5	2	5	5	5	5	5	3	5	5	5	5	2	5	5	5	5	3
36	19	69	0	0	8	8	0	0	1	1	1	5	#NULL!	#NULL!	1	1	15	#NULL!	3	1	1	1	1	1	2	1	1	75	5	5	5	5	3	5	5	5	5	5	5	5	5	5	5	1	5	5	5	5	3.5
37	19	57	0	1	10	25	4	1	1	1	1	10	#NULL!	#NULL!	1	1	10	#NULL!	1	1	1	1	3	1	2	0.5187	0.5187	60	5	5	5	5	1	5	5	5	5	5	5	5	5	5	5	1	5	5	5	5	3
38	19	74	1	0	15	7	3	1	1	1	1	20	#NULL!	#NULL!	0	1	20	#NULL!	1	1	1	1	2	1	2	0.7902	0.7902	70	5	5	5	5	1	1	5	5	5	5	1	5	5	5	5	1	5	5	5	4.5	2
39	19	41	0	0	18	18	2	1	1	1	1	10	#NULL!	#NULL!	0	1	10	#NULL!	1	1	1	3	1	2	2	0.4765	0.4765	90	5	5	4	5	5	5	5	2	5	5	5	5	5	4	3	1	5	5	5	4.875	4
40	19	86	1	1	9	10	12	1	1	1	1	5	#NULL!	#NULL!	0	1	20	#NULL!	4	1	1	1	3	1	1	0.5187	0.5187	100	5	5	5	5	2	5	5	5	5	5	1	5	5	5	5	1	5	5	5	5	2.25
41	19	79	0	0	25	25	#NULL!	#NULL!	1	1	1	10	#NULL!	#NULL!	0	1	15	#NULL!	1.5	2	1	1	2	1	2	0.7005	0.7005	70	5	5	5	5	5	5	5	5	5	5	1	1	4	5	5	2	5	5	5	4.375	3.25
42	19	59	1	0	3	2	1	1	1	1	1	5	#NULL!	#NULL!	1	1	10	#NULL!	2	1	1	1	1	2	2	0.7986	0.7986	80	5	5	5	5	5	5	5	4	5	5	5	5	5	4	4	5	5	5	5	5	5
43	19	70	1	0	7	1	2	1	1	1	2	3	#NULL!	#NULL!	0	2	30	#NULL!	10	2	1	1	2	1	1	0.7005	0.7005	80	5	5	5	5	2	5	5	1	5	5	2	5	5	5	5	1	5	5	5	5	2.5
44	19	32	1	0	3	2	0	0	3	0	2	40	#NULL!	#NULL!	0	2	40	#NULL!	1	1	1	1	1	1	2	1	1	95	5	5	5	5	5	5	5	2	5	5	5	5	5	3	4	5	5	5	5	5	5
45	19	88	1	1	23	8	5	1	1	1	1	10	#NULL!	#NULL!	1	2	30	#NULL!	3	2	1	2	2	1	2	0.6454	0.6454	70	5	5	5	5	5	5	5	5	5	5	5	5	5	5	5	5	5	5	5	5	5
46	19	61	1	0	6	4	1	1	1	1	1	15	#NULL!	#NULL!	1	1	15	#NULL!	1	1	1	1	1	1	2	1	1	80	5	5	5	5	5	5	5	2	5	5	5	5	5	2	3	5	5	5	5	5	5
47	19	39	0	0	6	12	3	1	1	1	2	30	#NULL!	#NULL!	1	2	30	#NULL!	1	1	1	1	1	2	3	0.7986	0.7986	50	5	5	5	1	1	5	5	1	5	5	5	1	5	1	1	3	5	1	5	4	2.5
48	19	62	1	1	5	10	3	1	1	1	1	10	#NULL!	#NULL!	0	1	10	#NULL!	1	1	1	1	1	2	1	0.7986	0.7986	65	5	5	5	5	5	5	5	5	5	5	5	5	5	5	5	1	5	5	5	5	4
49	19	43	1	0	1	3	3	1	1	1	1	20	#NULL!	#NULL!	0	1	20	#NULL!	1	1	1	1	2	1	1	0.7902	0.7902	80	5	5	5	5	5	5	5	1	5	5	5	5	5	1	5	5	5	5	5	5	5
50	19	68	1	1	21	25	3	1	1	1	1	5	#NULL!	#NULL!	0	1	5	#NULL!	1	2	1	1	3	1	1	0.429	0.429	80	5	5	5	5	5	5	5	1	5	5	5	1	5	1	1	5	5	5	5	4.5	5
51	19	65	0	0	6	10	2	1	1	1	1	10	#NULL!	#NULL!	0	1	10	#NULL!	1	1	1	1	1	1	2	1	1	80	5	5	5	5	5	5	5	1	5	5	5	5	5	1	1	5	5	5	5	5	5
52	19	73	1	0	15	15	2	1	1	1	2	30	#NULL!	#NULL!	0	2	30	#NULL!	1	1	1	1	1	1	3	1	1	90	5	5	5	5	5	5	5	1	5	5	5	5	5	1	1	5	5	5	5	5	5
53	19	77	0	0	15	15	2	1	1	1	1	20	#NULL!	#NULL!	0	1	20	#NULL!	1	1	1	1	1	1	2	1	1	90	5	5	5	5	5	5	5	1	5	5	5	5	5	1	1	5	5	1	5	5	4
54	19	74	1	0	12	9	2	1	1	1	1	5	#NULL!	#NULL!	0	1	5	#NULL!	1	1	1	1	1	1	1	1	1	80	5	5	5	5	5	5	5	5	5	5	5	5	5	5	1	5	5	5	5	5	5
55	19	90	0	0	5	4	2	1	1	1	1	10	#NULL!	#NULL!	0	1	10	#NULL!	1	2	1	1	2	1	3	0.7005	0.7005	70	5	5	5	5	5	5	5	5	5	5	5	5	5	5	5	1	5	5	5	5	4
56	19	62	0	1	2	4	2	1	1	1	2	30	#NULL!	#NULL!	0	2	30	#NULL!	1	1	1	1	1	1	2	1	1	80	4	4	5	1	5	4	5	1	4	4	5	3	3	1	1	5	5	2	4.66667	3.5	4.25
57	19	28	1	0	8	12	4	1	1	1	2	25	#NULL!	#NULL!	0	2	25	#NULL!	1	1	1	1	2	1	2	0.7902	0.7902	50	5	5	5	5	5	5	5	5	5	5	5	5	5	5	5	1	5	5	5	5	4
58	19	81	1	0	20	1	3	1	1	1	1	10	#NULL!	#NULL!	0	1	20	#NULL!	2	2	2	1	2	1	2	0.5993	0.5993	60	5	5	5	5	5	5	5	5	5	5	5	5	5	5	1	5	5	5	5	5	5
59	19	71	1	0	24	0	4	1	1	1	2	40	#NULL!	#NULL!	1	2	40	#NULL!	1	2	1	2	1	1	1	0.705	0.705	50	5	5	5	5	5	5	5	5	5	5	5	5	5	5	5	5	5	5	5	5	5
60	19	85	1	0	24	1	4	1	1	1	1	15	#NULL!	#NULL!	0	1	15	#NULL!	1	2	2	2	2	1	3	0.5442	0.5442	50	5	5	5	5	5	5	5	5	5	5	5	5	5	5	1	5	5	5	5	5	5
61	16	55	1	0	11	3	4	1	1	1	2	25	#NULL!	#NULL!	0	2	25	#NULL!	1	1	1	1	2	1	3	0.7902	0.7902	60	5	5	5	5	5	5	5	5	5	5	5	5	5	5	3	5	5	5	5	5	5
62	16	68	1	0	1	1	2	1	1	1	2	30	#NULL!	#NULL!	1	2	30	#NULL!	1	1	1	1	1	1	1	1	1	98	5	5	5	5	5	5	5	3	5	5	5	5	5	3	4	5	5	5	5	5	5
63	16	32	1	1	1	10	2	1	4	0	1	5	#NULL!	#NULL!	0	2	30	#NULL!	6	1	1	1	1	1	3	1	1	40	5	5	5	5	5	5	5	1	5	5	5	1	5	1	1	5	5	5	5	4.5	5
64	16	59	0	0	6	1	1	1	1	1	1	15	#NULL!	#NULL!	0	1	15	#NULL!	1	1	1	1	1	1	2	1	1	70	5	5	5	5	5	5	5	1	5	5	1	5	5	3	5	5	5	5	5	5	4
65	16	70	0	1	18	7	2	1	1	1	1	0	1	#NULL!	0	1	0	#NULL!	#NULL!	1	1	1	2	1	2	0.7902	0.7902	40	4	4	4	4	5	4	2	2	4	4	5	1	4	1	1	5	5	5	3.66667	3.625	5
66	16	73	0	0	2	2	1	1	1	1	1	0	2	#NULL!	0	1	20	#NULL!	#NULL!	1	1	1	1	1	2	1	1	80	5	5	5	3	5	5	5	1	5	5	5	3	3	1	1	3	5	5	5	4.25	4.5
67	16	69	1	0	8	5	0	0	1	1	1	10	#NULL!	#NULL!	0	1	15	#NULL!	1.5	2	1	1	1	1	3	0.7601	0.7601	70	5	5	5	5	5	5	5	1	5	5	5	3	5	1	4	5	5	1	5	4.75	4
68	16	81	1	0	18	8	3	1	1	1	1	5	#NULL!	#NULL!	1	1	10	#NULL!	2	2	1	2	2	2	3	0.5942	0.5942	3	5	5	5	5	5	5	5	5	5	5	5	5	5	5	3	1	5	5	5	5	4
69	16	82	0	0	18	8	2	1	1	1	1	10	#NULL!	#NULL!	1	1	10	#NULL!	1	2	1	2	1	2	3	0.6538	0.6538	60	5	5	5	5	5	5	5	5	5	5	5	5	5	5	3	1	5	5	5	5	4
70	16	83	1	1	12	4	4	1	1	1	1	5	#NULL!	#NULL!	1	1	0	#NULL!	0	1	1	1	2	1	1	0.7902	0.7902	70	5	5	5	5	5	5	5	1	5	5	1	5	5	1	5	5	5	5	5	5	4
71	16	52	0	0	6	1	1	1	1	1	1	5	#NULL!	#NULL!	1	1	10	#NULL!	2	1	1	1	1	1	2	1	1	60	4	5	4	3	5	5	4	1	5	4	5	3	4	1	1	4	5	5	4.33333	4.125	4.75
72	16	43	0	1	15	48	4	1	1	1	1	15	#NULL!	#NULL!	1	1	15	#NULL!	1	2	1	3	2	1	1	0.3784	0.3784	65	5	5	5	5	5	5	5	1	5	5	5	5	5	1	3	5	5	5	5	5	5
73	16	41	1	0	4	3	0	0	1	1	1	5	#NULL!	#NULL!	0	2	30	#NULL!	6	1	1	1	1	2	2	0.7986	0.7986	90	5	5	5	5	5	5	5	1	5	4	5	5	5	1	3	5	5	5	5	4.875	5
74	16	78	0	0	3	5	0	0	1	1	2	30	#NULL!	#NULL!	1	2	30	#NULL!	1	1	1	1	1	1	2	1	1	75	5	5	5	5	5	5	5	3	5	5	5	5	5	1	2	3	5	5	5	5	4.5
75	16	34	1	1	2	5	0	0	1	1	1	5	#NULL!	#NULL!	0	1	5	#NULL!	1	1	1	1	2	1	2	0.7902	0.7902	95	5	5	5	5	5	5	5	1	5	5	5	5	5	1	1	5	5	5	5	5	5
76	16	63	1	0	6	2	1	1	1	1	1	20	#NULL!	#NULL!	0	1	10	#NULL!	0.5	1	1	1	2	1	1	0.7902	0.7902	60	5	5	5	5	5	5	5	5	5	5	5	5	5	4	4	5	5	5	5	5	5
77	16	67	0	0	6	2	1	1	1	1	1	15	#NULL!	#NULL!	0	1	10	#NULL!	0.666667	1	1	1	1	1	2	1	1	75	5	5	5	5	5	5	5	5	5	5	5	5	5	4	4	5	5	5	5	5	5
78	16	52	1	1	1	26	2	1	1	1	1	0	2	#NULL!	1	2	30	#NULL!	#NULL!	2	1	2	1	3	1	0.3907	0.3907	40	5	5	5	5	5	5	5	3	5	5	5	3	5	3	3	5	5	5	5	4.75	5
79	16	74	1	1	18	10	1	1	1	1	1	0	1	#NULL!	1	1	20	#NULL!	#NULL!	2	1	1	2	1	2	0.7005	0.7005	100	5	5	5	5	4	5	5	5	5	5	3	5	5	5	3	1	5	5	5	5	3.25
80	16	76	0	0	15	10	3	1	1	1	1	10	#NULL!	#NULL!	0	1	20	#NULL!	2	1	1	1	1	1	2	1	1	80	5	5	5	5	5	5	5	5	5	5	3	5	5	5	3	1	5	5	5	5	3.5
81	16	80	1	1	1	1	1	1	1	1	1	5	#NULL!	#NULL!	0	1	15	#NULL!	3	2	1	3	1	3	2	0.3356	0.3356	50	3	5	5	5	5	5	4	1	5	5	5	3	5	1	4	1	5	5	4	4.75	4
82	16	30	0	0	2	2	0	0	1	1	2	30	#NULL!	#NULL!	1	2	30	#NULL!	1	1	1	1	1	1	2	1	1	95	5	5	5	5	5	5	5	1	5	5	5	5	3	1	5	5	5	4	5	4.75	4.75
83	16	73	0	1	12	14	4	1	1	1	1	5	#NULL!	#NULL!	0	1	5	#NULL!	1	1	1	1	2	1	1	0.7902	0.7902	50	5	5	5	5	5	5	5	4	5	5	5	5	5	5	3	3	5	5	5	5	4.5
84	16	55	1	0	6	2	1	1	1	1	1	10	#NULL!	#NULL!	0	1	10	#NULL!	1	1	1	1	1	1	2	1	1	70	5	5	5	5	5	5	5	5	5	5	5	5	5	4	1	5	5	5	5	5	5
85	16	67	1	0	8	4	3	1	1	1	1	5	#NULL!	#NULL!	0	2	40	#NULL!	8	1	1	1	2	1	2	0.7902	0.7902	90	5	5	5	5	5	5	5	5	5	5	5	5	5	5	5	1	5	5	5	5	4
86	16	63	0	0	6	4	3	1	1	1	1	20	#NULL!	#NULL!	0	1	20	#NULL!	1	1	1	1	1	1	2	1	1	80	5	5	5	5	4	5	5	1	5	5	5	3	3	1	1	5	5	1	5	4.5	3.75
87	16	43	1	1	0	4	1	1	6	0	1	5	#NULL!	#NULL!	1	1	20	#NULL!	4	1	1	1	1	1	2	1	1	95	5	5	5	5	5	5	5	1	5	5	5	5	1	1	1	5	5	5	5	4.5	5
88	16	40	0	0	3	4	1	1	1	1	1	5	#NULL!	#NULL!	1	1	5	#NULL!	1	1	1	1	1	1	3	1	1	100	4	5	5	3	5	5	5	5	5	5	5	1	4	1	1	5	5	2	4.66667	4.125	4.25
90	16	66	1	0	12	8	2	1	1	1	1	10	#NULL!	#NULL!	1	1	10	#NULL!	1	3	2	3	2	1	3	0.1875	0.1875	30	5	3	5	2	5	2	5	1	5	4	5	1	1	1	1	5	5	2	5	2.875	4.25
91	17	62	1	0	5	3	1	1	1	1	1	20	#NULL!	#NULL!	1	1	20	#NULL!	1	1	1	1	2	1	2	0.7902	0.7902	80	4	4	4	1	5	3	5	1	4	4	2	4	3	1	1	5	5	3	4.66667	3.375	3.75
92	17	76	1	0	0	0	0	0	1	1	1	5	#NULL!	#NULL!	0	1	10	#NULL!	2	1	1	1	2	1	3	0.7902	0.7902	90	5	5	5	5	5	5	5	5	5	5	5	5	5	5	5	5	5	5	5	5	5
93	17	55	1	1	6	7	1	1	1	1	1	10	#NULL!	#NULL!	1	1	15	#NULL!	1.5	1	1	1	1	1	2	1	1	70	5	5	5	1	5	5	5	1	5	5	5	1	3	1	1	5	5	1	5	3.75	4
94	17	51	0	0	2	3	1	1	1	1	3	60	#NULL!	#NULL!	0	#NULL!	#NULL!	#NULL!	#NULL!	1	1	1	2	1	3	0.7902	0.7902	50	5	5	5	5	5	5	5	1	5	5	5	5	1	1	1	5	5	5	5	4.5	5
95	17	75	1	1	13	16	0	0	1	1	1	5	#NULL!	#NULL!	1	3	60	#NULL!	12	2	1	1	2	1	2	0.7005	0.7005	80	5	3	5	1	5	1	5	1	1	5	5	1	1	1	1	5	5	5	5	2.25	5
96	17	87	0	0	8	6	2	1	1	1	1	5	#NULL!	#NULL!	0	1	5	#NULL!	1	1	1	1	1	1	2	1	1	80	5	5	5	5	5	5	5	5	5	5	5	5	5	5	5	5	5	5	5	5	5
97	17	67	0	0	8	4	2	1	1	1	1	10	#NULL!	#NULL!	1	1	20	#NULL!	2	1	1	1	1	1	2	1	1	90	5	5	5	1	5	5	5	1	5	5	5	5	5	1	4	5	5	5	5	4.5	5
98	17	75	0	0	12	7	2	1	1	1	1	15	#NULL!	#NULL!	0	1	15	#NULL!	1	1	1	1	1	1	2	1	1	90	5	5	5	1	5	1	5	1	5	5	5	1	1	1	1	5	5	5	5	3	5
99	17	41	1	0	1	6	0	0	3	0	1	10	#NULL!	#NULL!	0	1	20	#NULL!	2	1	1	1	1	1	2	1	1	80	5	5	5	5	5	5	5	1	5	5	5	5	5	1	1	1	5	5	5	5	4
100	17	33	1	0	2	26	2	1	1	1	3	55	#NULL!	#NULL!	0	3	55	#NULL!	1	1	1	1	1	1	1	1	1	80	5	5	5	5	5	5	5	3	5	5	5	5	5	3	4	5	5	5	5	5	5
101	17	57	1	0	5	4	1	1	1	1	1	0	2	#NULL!	1	3	60	#NULL!	#NULL!	2	1	1	2	1	2	0.7005	0.7005	40	5	5	5	5	5	5	5	3	5	5	5	5	5	3	5	5	5	5	5	5	5
102	17	53	1	0	15	11	3	1	1	1	1	5	#NULL!	#NULL!	0	1	10	#NULL!	2	1	1	1	2	1	2	0.7902	0.7902	65	5	5	4	1	5	5	5	3	5	5	5	5	5	3	3	5	5	5	5	4.375	5
103	17	42	1	0	26	6	1	1	2	0	1	5	#NULL!	#NULL!	0	1	20	#NULL!	4	1	1	1	1	3	2	0.5355	0.5355	50	5	5	5	5	5	5	5	5	5	5	5	5	5	5	3	1	5	5	5	5	4
104	17	34	1	1	14	9	1	1	2	0	1	0	1	#NULL!	0	1	20	#NULL!	#NULL!	1	1	1	2	2	2	0.739	0.739	70	5	5	5	5	5	5	5	5	5	5	5	5	4	5	1	5	5	5	5	4.875	5
105	17	38	1	0	2	1	2	1	1	1	1	5	#NULL!	#NULL!	1	1	5	#NULL!	1	1	1	1	1	1	2	1	1	90	5	5	5	5	5	5	5	1	5	5	5	5	5	1	3	5	5	4	5	5	4.75
106	17	34	0	1	1	2	0	0	4	0	2	25	#NULL!	#NULL!	0	2	25	#NULL!	1	1	1	1	1	1	2	1	1	90	5	5	5	5	5	5	5	1	5	5	5	5	5	2	5	1	5	5	5	5	4
107	17	88	1	1	45	67	5	1	1	1	1	10	#NULL!	#NULL!	1	1	10	#NULL!	1	2	1	1	2	1	3	0.7005	0.7005	50	5	5	5	5	5	5	5	5	5	5	5	5	5	5	3	1	5	5	5	5	4
108	17	79	1	0	24	4	4	1	1	1	1	20	#NULL!	#NULL!	0	1	20	#NULL!	1	1	1	1	1	1	2	1	1	100	5	5	5	5	5	5	5	5	5	5	5	5	5	1	5	3	5	5	5	5	4.5
109	17	86	1	0	19	14	2	1	1	1	1	5	#NULL!	#NULL!	0	1	5	#NULL!	1	2	3	3	2	1	1	0.176	0.176	60	5	5	5	5	5	5	5	5	5	5	5	5	5	5	1	1	5	5	5	5	4
110	17	57	0	0	23	17	3	1	1	1	2	25	#NULL!	#NULL!	0	2	25	#NULL!	1	2	1	2	2	2	3	0.5942	0.5942	65	5	5	5	5	5	5	5	5	5	5	5	5	5	5	3	5	5	1	5	5	4
111	17	55	1	0	7	5	1	1	1	1	1	20	#NULL!	#NULL!	0	2	30	#NULL!	1.5	1	1	1	1	1	2	1	1	65	5	5	5	5	5	5	5	5	5	5	5	5	5	4	3	5	5	5	5	5	5
112	17	77	1	0	87	13	3	1	1	1	1	10	#NULL!	#NULL!	0	2	30	#NULL!	3	2	2	2	3	1	3	0.2727	0.2727	30	5	5	5	5	5	5	5	5	5	5	1	5	5	5	5	1	5	5	5	5	3
113	17	41	1	0	2	13	2	1	3	0	1	5	#NULL!	#NULL!	0	3	60	#NULL!	12	1	1	1	1	1	2	1	1	100	5	5	5	5	5	5	5	3	5	5	5	5	5	3	3	5	5	5	5	5	5
114	17	22	1	0	6	10	1	1	1	1	1	15	#NULL!	#NULL!	0	1	15	#NULL!	1	1	1	1	1	1	1	1	1	100	5	5	5	3	5	5	5	1	5	5	5	3	5	3	3	5	5	5	5	4.5	5
115	17	79	0	1	9	5	2	1	1	1	1	5	#NULL!	#NULL!	1	1	15	#NULL!	3	2	1	2	3	3	1	0.2715	0.2715	100	5	5	5	5	5	5	1	5	5	5	5	5	5	5	1	3	5	1	3.66667	5	3.5
116	17	35	0	0	9	0	1	1	1	1	2	30	#NULL!	#NULL!	0	2	30	#NULL!	1	1	1	1	1	1	2	1	1	80	5	5	3	3	5	5	5	3	5	5	5	5	5	1	3	3	5	3	5	4.5	4
117	17	40	0	0	2	7	2	1	1	1	2	30	#NULL!	#NULL!	0	2	30	#NULL!	1	1	1	1	1	1	2	1	1	90	5	5	5	3	5	5	5	1	5	5	5	3	5	1	1	5	5	3	5	4.5	4.5
118	17	76	0	0	117	14	1	1	1	1	3	60	#NULL!	#NULL!	1	3	60	#NULL!	1	3	3	3	1	1	1	0.1459	0.1459	80	5	5	5	5	5	5	5	5	5	5	5	1	5	5	3	1	5	5	5	4.5	4
119	17	79	1	1	28	13	0	0	1	1	1	10	#NULL!	#NULL!	0	1	10	#NULL!	1	3	3	3	3	2	3	-0.0245	0	100	5	5	5	5	5	5	5	5	5	5	5	3	5	5	3	1	5	5	5	4.75	4
120	17	81	0	1	0	0	0	0	2	0	2	35	#NULL!	#NULL!	0	2	35	#NULL!	1	2	3	3	3	1	2	0.1164	0.1164	70	5	5	5	5	5	5	5	5	5	5	5	5	5	5	1	5	5	5	5	5	5
121	7	56	1	0	7	15	0	0	1	1	2	40	#NULL!	#NULL!	0	2	40	#NULL!	1	2	1	2	2	2	2	0.5942	0.5942	100	5	5	5	5	5	5	5	5	5	5	2	5	5	5	5	1	5	5	5	5	3.25
122	7	47	1	1	10	13	3	1	1	1	1	10	#NULL!	#NULL!	0	1	10	#NULL!	1	2	1	1	2	1	1	0.7005	0.7005	60	5	5	5	5	5	5	5	5	5	5	5	5	5	5	3	1	5	5	5	5	4
123	7	25	0	0	3	0	0	0	1	1	2	30	#NULL!	#NULL!	0	2	30	#NULL!	1	2	1	1	1	1	2	0.7601	0.7601	90	5	5	5	5	5	5	5	2	5	5	5	5	5	2	3	4	5	5	5	5	4.75
124	7	63	0	0	11	6	2	1	1	1	1	10	#NULL!	#NULL!	0	1	10	#NULL!	1	1	1	1	1	1	2	1	1	85	5	5	5	5	5	5	5	5	5	5	1	4	5	3	2	1	5	5	5	4.875	3
125	7	82	0	0	24	3	3	1	1	1	1	20	#NULL!	#NULL!	0	1	20	#NULL!	1	2	2	2	1	1	2	0.6038	0.6038	60	5	5	5	5	5	5	5	5	5	5	5	5	5	5	1	2	5	5	5	5	4.25
126	7	24	1	0	6	5	0	0	3	0	1	20	#NULL!	#NULL!	0	3	25	#NULL!	1.25	1	1	1	2	1	1	0.7902	0.7902	80	5	5	5	5	5	5	5	5	5	5	3	5	5	2	3	1	5	5	5	5	3.5
127	7	28	0	0	4	17	3	1	1	1	2	30	#NULL!	#NULL!	0	2	30	#NULL!	1	2	1	2	3	1	3	0.3739	0.3739	40	5	5	5	5	5	5	5	5	5	5	5	5	5	5	5	3	5	5	5	5	4.5
128	7	52	1	0	8	15	0	0	1	1	1	10	#NULL!	#NULL!	0	2	40	#NULL!	4	2	1	1	2	1	2	0.7005	0.7005	50	5	5	5	5	5	5	5	5	5	5	1	5	5	5	5	3	5	5	5	5	3.5
129	7	58	1	0	14	11	3	1	1	1	1	20	#NULL!	#NULL!	0	2	30	#NULL!	1.5	1	1	1	1	1	3	1	1	40	5	5	5	5	1	5	1	5	5	5	1	5	5	1	5	1	3	5	3	5	2
130	7	82	0	0	7	8	4	1	1	1	1	5	#NULL!	#NULL!	0	2	40	#NULL!	8	2	2	3	3	2	3	0.1664	0.1664	60	5	5	5	5	5	5	5	5	5	5	5	5	5	5	5	1	5	5	5	5	4
131	7	48	0	1	29	8	1	1	1	1	1	0	1	#NULL!	0	2	25	#NULL!	#NULL!	1	2	3	3	2	1	0.2561	0.2561	60	5	5	5	3	3	5	5	3	5	4	5	3	4	1	1	4	5	4	5	4.25	4
132	7	49	0	1	14	32	3	1	1	1	1	0	1	#NULL!	0	1	15	#NULL!	#NULL!	2	1	3	3	1	3	0.3188	0.3188	25	5	5	5	5	5	5	5	5	5	5	5	5	5	5	3	5	5	5	5	5	5
133	7	64	1	0	10	3	1	1	1	1	1	5	#NULL!	#NULL!	0	1	20	#NULL!	4	1	1	1	2	1	2	0.7902	0.7902	70	5	5	5	5	5	5	5	2	5	5	5	5	5	3	5	5	5	5	5	5	5
134	7	24	1	0	18	9	2	1	1	1	1	0	1	#NULL!	0	1	5	#NULL!	#NULL!	1	1	1	1	1	1	1	1	80	5	5	5	3	5	5	5	1	5	5	5	5	5	1	5	5	5	5	5	4.75	5
135	7	54	1	1	11	16	2	1	1	1	1	0	2	#NULL!	0	1	5	#NULL!	#NULL!	1	1	1	2	2	1	0.739	0.739	100	4	4	4	5	5	5	4	2	4	4	5	4	4	2	1	5	5	5	4.33333	4.25	5
136	7	53	1	0	11	8	4	1	1	1	1	5	#NULL!	#NULL!	0	1	5	#NULL!	1	2	1	1	2	1	2	0.7005	0.7005	80	4	4	4	4	5	4	5	2	4	4	5	4	1	1	1	5	5	5	4.66667	3.625	5
137	7	63	0	0	16	20	1	1	1	1	1	5	#NULL!	#NULL!	0	2	25	#NULL!	5	1	1	1	2	1	3	0.7902	0.7902	60	5	5	5	5	5	5	5	5	5	5	5	5	5	5	5	5	5	5	5	5	5
138	7	54	0	0	5	6	0	0	1	1	1	10	#NULL!	#NULL!	0	1	5	#NULL!	0.5	1	1	1	1	2	2	0.7986	0.7986	60	5	5	5	5	5	5	5	1	5	5	5	5	5	1	1	5	5	5	5	5	5
139	7	51	1	0	3	5	3	1	1	1	1	10	#NULL!	#NULL!	1	1	10	#NULL!	1	1	1	1	2	3	2	0.4759	0.4759	50	5	3	5	3	5	5	5	1	5	4	5	1	1	1	1	5	5	5	5	3.375	5
140	7	44	1	0	2	10	0	0	1	1	2	35	#NULL!	#NULL!	0	2	35	#NULL!	1	1	1	1	1	2	2	0.7986	0.7986	70	5	5	5	3	5	1	5	1	5	5	5	1	5	1	1	5	5	5	5	3.75	5
141	7	70	1	1	9	20	4	1	1	1	1	0	1	#NULL!	0	2	30	#NULL!	#NULL!	2	1	1	3	1	2	0.429	0.429	20	5	5	5	5	5	5	5	5	5	5	5	5	5	5	5	1	5	5	5	5	4
142	7	26	1	0	3	10	1	1	1	1	1	5	#NULL!	#NULL!	0	1	10	#NULL!	2	1	1	1	2	1	2	0.7902	0.7902	90	5	5	5	3	5	5	5	1	5	5	5	3	2	1	1	5	5	5	5	4.125	5
143	7	23	1	0	5	14	0	0	1	1	1	15	#NULL!	#NULL!	0	1	20	#NULL!	1.33333	1	1	1	1	2	1	0.7986	0.7986	100	5	4	5	4	5	5	4	1	5	4	5	3	3	1	3	3	5	1	4.66667	4.125	3.5
144	7	67	0	0	16	2	3	1	1	1	1	5	#NULL!	#NULL!	0	1	5	#NULL!	1	1	1	1	1	1	2	1	1	70	5	5	5	5	5	5	5	1	5	5	5	5	5	1	3	5	5	5	5	5	5
145	7	77	0	1	20	20	7	1	1	1	3	50	#NULL!	#NULL!	0	3	150	#NULL!	3	1	3	3	3	2	3	0.1549	0.1549	40	5	5	5	5	5	5	5	5	5	5	2	5	5	5	5	1	5	5	5	5	3.25
146	7	77	1	1	7	20	1	1	1	1	1	10	#NULL!	#NULL!	0	1	10	#NULL!	1	2	1	1	2	1	2	0.7005	0.7005	50	5	5	5	5	5	5	5	1	5	5	5	5	5	1	1	1	5	5	5	5	4
147	7	58	1	0	8	3	5	1	1	1	1	0	1	#NULL!	0	2	25	#NULL!	#NULL!	1	1	1	1	2	1	0.7986	0.7986	50	5	5	5	5	5	5	5	5	5	5	5	5	5	5	5	1	1	5	3.66667	5	4
148	7	56	1	0	4	10	2	1	1	1	1	5	#NULL!	#NULL!	0	1	5	#NULL!	1	2	2	2	3	1	3	0.2727	0.2727	20	5	5	5	5	5	5	5	5	5	5	5	1	5	5	3	3	5	5	5	4.5	4.5
149	7	81	1	1	52	16	2	1	1	1	2	30	#NULL!	#NULL!	0	2	30	#NULL!	1	2	3	2	3	1	3	0.1715	0.1715	70	1	5	1	1	1	5	1	1	5	5	1	1	1	1	5	1	1	1	1	3	1
150	7	69	1	1	36	75	6	1	1	1	1	20	#NULL!	#NULL!	0	2	40	#NULL!	2	3	3	3	3	3	3	-0.0757	0	30	5	5	5	5	5	5	5	1	5	5	4	5	5	1	1	5	5	1	5	5	3.75
151	2	57	1	0	8	19	7	1	1	1	1	20	#NULL!	#NULL!	0	2	30	#NULL!	1.5	1	1	1	2	1	2	0.7902	0.7902	50	5	5	5	5	5	5	5	1	5	5	5	5	5	3	1	5	5	5	5	5	5
152	2	68	0	0	13	8	2	1	1	1	1	10	#NULL!	#NULL!	0	2	30	#NULL!	3	1	1	1	1	1	2	1	1	80	5	5	5	5	5	5	5	1	5	5	1	5	5	5	3	5	5	5	5	5	4
153	2	36	1	0	12	15	#NULL!	#NULL!	3	0	1	10	#NULL!	#NULL!	0	1	20	#NULL!	2	1	1	1	2	1	2	0.7902	0.7902	60	4	5	4	2	5	4	5	5	3	4	5	4	1	4	1	5	5	1	4.66667	3.375	4
154	2	73	0	0	12	3	3	1	1	1	1	5	#NULL!	#NULL!	0	1	20	#NULL!	4	1	1	1	1	1	1	1	1	100	5	5	5	5	5	5	5	5	5	5	5	5	5	5	5	5	5	5	5	5	5
155	2	67	1	0	14	8	3	1	1	1	1	10	#NULL!	#NULL!	0	1	10	#NULL!	1	1	1	1	2	1	1	0.7902	0.7902	50	5	5	5	5	3	5	5	5	5	5	5	5	5	5	5	1	5	5	5	5	3.5
156	2	48	1	0	6	5	1	1	3	0	1	10	#NULL!	#NULL!	0	2	30	#NULL!	3	1	1	1	1	1	1	1	1	85	5	5	5	5	5	5	5	5	5	5	5	5	5	4	1	1	5	5	5	5	4
157	2	57	0	0	11	15	2	1	1	1	1	10	#NULL!	#NULL!	0	1	10	#NULL!	1	1	1	1	1	1	3	1	1	70	5	5	5	5	5	5	5	5	5	5	5	5	5	5	5	5	5	1	5	5	4
158	2	57	0	0	4	7	#NULL!	#NULL!	1	1	1	10	#NULL!	#NULL!	0	1	10	#NULL!	1	1	1	1	1	1	2	1	1	80	5	5	5	5	5	5	5	5	5	5	5	5	5	5	3	1	5	5	5	5	4
159	2	42	0	0	2	7	0	0	4	0	1	5	#NULL!	#NULL!	0	1	10	#NULL!	2	1	1	1	1	1	1	1	1	80	5	5	5	5	5	5	5	1	5	5	5	5	5	1	5	5	5	1	5	5	4
160	2	80	0	1	15	16	6	1	1	1	1	5	#NULL!	#NULL!	0	2	30	#NULL!	6	2	1	2	2	1	3	0.6454	0.6454	70	5	5	5	5	5	5	5	5	5	5	1	5	5	5	3	1	5	5	5	5	3
161	2	52	1	0	11	18	#NULL!	#NULL!	1	1	1	5	#NULL!	#NULL!	0	1	5	#NULL!	1	1	1	1	2	2	2	0.739	0.739	40	5	5	5	5	5	5	5	5	5	5	5	5	5	5	5	5	5	5	5	5	5
162	2	52	1	1	2	9	1	1	1	1	1	5	#NULL!	#NULL!	0	1	20	#NULL!	4	1	1	1	1	1	1	1	1	90	5	5	5	5	5	5	5	5	5	5	5	5	5	5	1	5	5	5	5	5	5
163	2	53	1	0	8	10	5	1	1	1	1	0	1	#NULL!	0	1	20	#NULL!	#NULL!	1	1	1	1	1	3	1	1	80	5	5	5	5	5	5	5	5	5	5	5	5	5	5	5	5	5	5	5	5	5
164	2	59	0	0	9	7	5	1	1	1	2	25	#NULL!	#NULL!	0	2	35	#NULL!	1.4	1	1	1	2	1	2	0.7902	0.7902	50	5	5	5	5	5	5	5	4	5	5	4	5	5	4	5	1	5	5	5	5	3.75
165	2	28	0	0	1	1	0	0	4	0	1	20	#NULL!	#NULL!	0	2	40	#NULL!	2	1	1	1	1	1	2	1	1	70	5	5	5	5	5	5	5	3	5	5	5	5	5	1	5	1	5	5	5	5	4
166	2	57	1	0	16	8	2	1	1	1	1	15	#NULL!	#NULL!	0	1	15	#NULL!	1	1	1	1	1	1	2	1	1	100	5	5	5	4	5	5	5	3	5	5	5	3	5	3	3	5	5	4	5	4.625	4.75
167	2	39	0	0	13	9	3	1	1	1	1	20	#NULL!	#NULL!	0	1	40	#NULL!	2	1	1	1	2	1	1	0.7902	0.7902	100	5	5	5	5	5	5	5	5	5	5	5	5	5	5	5	1	5	5	5	5	4
168	2	40	1	0	3	6	#NULL!	#NULL!	1	1	1	10	#NULL!	#NULL!	0	1	10	#NULL!	1	1	1	1	1	1	1	1	1	70	5	5	5	5	5	5	5	3	5	5	5	5	5	3	2	5	5	5	5	5	5
169	2	43	1	0	5	10	0	0	1	1	2	35	#NULL!	#NULL!	1	2	35	#NULL!	1	1	1	1	1	1	3	1	1	100	5	5	5	5	5	5	5	5	5	5	5	5	5	5	5	5	5	5	5	5	5
170	2	48	0	0	3	18	2	1	1	1	1	15	#NULL!	#NULL!	1	1	15	#NULL!	1	1	1	1	1	1	2	1	1	100	5	5	5	5	5	5	5	5	5	5	5	5	5	5	5	5	5	5	5	5	5
171	2	80	1	0	7	4	2	1	1	1	1	0	1	#NULL!	0	1	10	#NULL!	#NULL!	1	1	1	1	1	3	1	1	100	5	5	5	5	5	5	5	5	5	5	1	5	5	5	3	5	5	5	5	5	4
172	2	67	1	0	6	2	5	1	1	1	1	10	#NULL!	#NULL!	1	1	20	#NULL!	2	1	1	1	1	1	2	1	1	80	5	5	5	5	5	5	5	5	5	5	5	3	5	5	5	5	5	5	5	4.75	5
173	2	76	1	0	15	15	2	1	1	1	1	5	#NULL!	#NULL!	0	1	10	#NULL!	2	1	1	1	2	2	3	0.739	0.739	50	5	5	5	5	5	5	5	5	5	5	1	5	5	5	5	1	5	5	5	5	3
174	2	77	1	0	14	19	2	1	1	1	1	0	1	#NULL!	0	2	30	#NULL!	#NULL!	1	1	1	3	1	2	0.5187	0.5187	20	5	5	5	5	5	5	5	5	5	5	5	5	5	5	5	5	5	5	5	5	5
175	2	63	0	0	3	2	0	0	1	1	1	10	#NULL!	#NULL!	0	2	40	#NULL!	4	1	1	1	1	1	2	1	1	80	5	5	5	5	5	5	5	1	5	5	1	3	5	1	3	1	5	5	5	4.75	3
176	2	50	1	0	15	40	2	1	1	1	1	20	#NULL!	#NULL!	0	1	20	#NULL!	1	1	1	1	2	3	3	0.4759	0.4759	100	5	5	5	3	5	5	5	1	5	5	5	1	5	2	5	5	5	1	5	4.25	4
177	2	62	0	1	200	4	#NULL!	#NULL!	1	1	1	20	#NULL!	#NULL!	0	3	50	#NULL!	2.5	2	1	3	2	1	1	0.3784	0.3784	35	5	5	4	5	5	5	5	2	5	5	4	5	5	2	5	1	5	5	5	4.875	3.75
178	2	78	0	0	12	10	2	1	1	1	1	5	#NULL!	#NULL!	0	3	50	#NULL!	10	2	3	3	3	3	3	0.014	0.014	0	5	5	5	5	5	5	5	5	5	5	5	5	5	5	3	1	5	5	5	5	4
179	2	87	1	0	31	17	6	1	1	1	1	10	#NULL!	#NULL!	0	2	30	#NULL!	3	2	3	3	2	1	3	0.176	0.176	50	5	5	5	5	5	5	5	5	5	5	5	5	5	5	#NULL!	5	5	5	5	5	5
180	2	85	1	1	38	59	7	1	1	1	1	5	#NULL!	#NULL!	0	#NULL!	#NULL!	#NULL!	#NULL!	2	2	3	3	2	2	0.1664	0.1664	50	5	5	5	5	5	5	1	5	5	5	5	5	5	5	5	5	5	5	3.66667	5	5
181	5	73	1	0	10	6	7	1	1	1	1	10	#NULL!	#NULL!	0	1	20	#NULL!	2	2	1	2	2	2	3	0.5942	0.5942	70	5	5	5	5	5	5	5	5	5	5	5	5	5	5	5	1	5	5	5	5	4
182	5	65	1	0	10	7	4	1	1	1	1	15	#NULL!	#NULL!	0	1	20	#NULL!	1.33333	2	1	2	3	3	2	0.2715	0.2715	45	5	5	5	5	3	5	3	5	5	5	3	5	5	5	5	1	5	5	4.33333	5	3
183	5	87	0	0	9	10	11	1	1	1	1	5	#NULL!	#NULL!	0	1	5	#NULL!	1	2	2	3	3	1	3	0.2176	0.2176	30	5	5	5	5	5	5	5	5	5	5	5	5	5	3	1	5	5	5	5	5	5
184	5	82	1	0	10	4	6	1	1	1	1	5	#NULL!	#NULL!	0	1	5	#NULL!	1	1	1	2	3	1	3	0.4636	0.4636	50	5	5	5	5	5	5	5	5	5	5	5	5	5	5	3	5	5	5	5	5	5
185	5	80	1	0	12	8	0	0	1	1	1	5	#NULL!	#NULL!	0	1	15	#NULL!	3	1	1	1	1	2	2	0.7986	0.7986	90	5	5	5	1	5	5	5	1	5	5	5	5	5	1	1	1	5	5	5	4.5	4
186	5	73	0	0	13	10	12	1	1	1	1	10	#NULL!	#NULL!	0	1	15	#NULL!	1.5	2	2	3	3	3	2	0.1152	0.1152	40	5	5	5	5	5	5	5	5	5	5	5	5	5	5	5	5	5	5	5	5	5
187	5	79	1	0	6	3	4	1	1	1	1	10	#NULL!	#NULL!	0	1	10	#NULL!	1	1	1	1	1	1	2	1	1	100	5	5	5	5	5	5	5	5	5	5	1	5	5	5	5	5	5	5	5	5	4
188	5	75	1	0	10	6	3	1	1	1	1	10	#NULL!	#NULL!	0	1	20	#NULL!	2	2	2	2	3	2	3	0.2215	0.2215	70	5	5	5	5	5	5	5	5	5	5	5	5	5	5	5	1	5	5	5	5	4
189	5	40	1	0	3	10	2	1	1	1	2	40	#NULL!	#NULL!	0	2	40	#NULL!	1	1	1	1	1	1	2	1	1	100	5	5	5	5	5	5	5	3	5	1	1	5	3	5	1	5	5	5	5	4.25	4
190	5	49	1	0	5	12	0	0	1	1	1	15	#NULL!	#NULL!	0	1	15	#NULL!	1	1	1	1	2	1	2	0.7902	0.7902	90	5	5	5	5	5	5	5	5	5	5	5	3	5	5	5	5	5	5	5	4.75	5
191	5	57	0	1	120	10	10	1	1	1	1	10	#NULL!	#NULL!	0	2	40	#NULL!	4	2	1	1	1	1	1	0.7601	0.7601	40	5	5	5	5	5	5	5	5	5	5	5	5	5	5	5	1	5	5	5	5	4
192	5	37	1	0	1	5	0	0	1	1	1	5	#NULL!	#NULL!	1	1	5	#NULL!	1	1	1	1	2	2	3	0.739	0.739	70	5	5	5	4	5	5	5	3	5	5	5	5	5	3	5	5	5	2	5	4.875	4.25
193	5	75	1	0	10	5	6	1	1	1	1	15	#NULL!	#NULL!	0	1	15	#NULL!	1	2	1	1	2	1	3	0.7005	0.7005	70	5	5	5	5	5	5	5	3	5	5	5	5	5	3	5	1	5	5	5	5	4
194	5	50	1	0	12	5	1	1	1	1	1	0	1	#NULL!	0	1	15	#NULL!	#NULL!	1	1	1	2	3	2	0.4759	0.4759	60	5	5	5	5	5	5	5	1	5	5	5	3	5	1	4	1	5	5	5	4.75	4
195	5	62	1	1	12	10	7	1	1	1	1	10	#NULL!	#NULL!	0	1	10	#NULL!	1	1	1	1	2	2	3	0.739	0.739	70	5	5	5	5	5	5	5	5	5	5	5	5	5	5	5	2	5	5	5	5	4.25
196	5	62	0	1	10	21	5	1	1	1	1	10	#NULL!	#NULL!	0	1	10	#NULL!	1	2	1	1	3	1	3	0.429	0.429	65	5	5	5	5	5	5	5	5	5	5	5	5	5	5	5	3	5	5	5	5	4.5
197	5	74	1	0	10	3	5	1	1	1	1	0	2	#NULL!	1	1	5	#NULL!	#NULL!	1	1	1	3	1	3	0.5187	0.5187	30	5	5	5	5	5	5	5	5	5	5	5	5	5	5	5	5	5	5	5	5	5
198	5	74	0	0	11	5	4	1	1	1	1	5	#NULL!	#NULL!	0	1	5	#NULL!	1	2	1	1	1	1	2	0.7601	0.7601	80	5	5	5	5	5	5	2	5	5	5	5	5	5	5	5	5	5	5	4	5	5
199	5	65	1	0	14	10	2	1	1	1	1	5	#NULL!	#NULL!	0	1	5	#NULL!	1	1	1	1	2	2	3	0.739	0.739	60	5	5	5	5	5	5	5	5	5	5	1	5	5	5	3	5	5	5	5	5	4
200	5	77	0	1	14	7	9	1	1	1	1	0	1	#NULL!	0	1	5	#NULL!	#NULL!	1	1	2	3	1	3	0.4636	0.4636	40	5	5	5	5	5	5	1	3	5	5	5	5	5	3	1	5	5	5	3.66667	5	5
201	5	77	0	0	12	8	0	0	1	1	1	5	#NULL!	#NULL!	1	1	10	#NULL!	2	1	1	1	1	1	2	1	1	70	5	5	5	5	3	1	5	1	5	5	5	3	5	1	3	1	5	5	5	4.25	3.5
202	5	80	1	0	9	4	7	1	1	1	1	0	1	#NULL!	0	1	20	#NULL!	#NULL!	2	2	2	3	1	3	0.2727	0.2727	90	5	5	5	5	5	5	5	3	5	5	5	3	5	3	5	5	5	5	5	4.75	5
203	5	65	1	0	10	3	0	0	1	1	1	15	#NULL!	#NULL!	1	1	15	#NULL!	1	1	1	1	1	1	2	1	1	90	5	5	5	5	5	1	5	5	5	5	5	1	5	5	3	5	5	5	5	4	5
204	5	42	#NULL!	1	0	2	10	1	1	1	1	5	#NULL!	#NULL!	0	1	5	#NULL!	1	1	1	1	1	1	1	1	1	90	5	5	4	4	4	4	4	4	4	4	4	4	4	4	4	5	5	4	4.66667	4.125	4.25
206	5	82	0	1	11	2	7	1	1	1	1	10	#NULL!	#NULL!	0	1	10	#NULL!	1	2	3	3	3	1	3	0.1164	0.1164	10	5	5	5	5	5	5	5	5	5	5	5	5	5	5	3	5	5	5	5	5	5
207	5	82	1	1	3	6	10	1	1	1	1	10	#NULL!	#NULL!	0	1	10	#NULL!	1	1	1	1	3	1	3	0.5187	0.5187	50	5	5	5	1	5	5	5	2	5	5	5	3	5	2	1	5	5	5	5	4.25	5
208	5	82	1	0	10	7	10	1	1	1	1	10	#NULL!	#NULL!	0	2	40	#NULL!	4	2	1	3	2	1	3	0.3784	0.3784	20	5	5	5	5	5	5	5	5	5	5	5	5	5	5	1	5	5	5	5	5	5
209	5	78	0	1	21	21	6	1	1	1	1	10	#NULL!	#NULL!	0	2	40	#NULL!	4	2	1	2	2	1	3	0.6454	0.6454	80	5	5	5	1	5	5	5	5	5	5	5	3	5	5	3	5	5	3	5	4.25	4.5
210	5	86	1	1	40	18	6	1	1	1	1	5	#NULL!	#NULL!	0	2	40	#NULL!	8	2	1	3	3	1	3	0.3188	0.3188	20	5	5	5	5	5	5	5	5	5	5	5	5	5	5	1	1	5	5	5	5	4
211	4	60	0	0	12	78	1	1	1	1	1	10	#NULL!	#NULL!	0	2	30	#NULL!	3	1	1	1	1	1	2	1	1	60	5	5	5	5	5	5	5	3	5	5	3	5	5	3	3	5	5	5	5	5	4.5
212	4	83	1	0	15	10	3	1	1	1	1	5	#NULL!	#NULL!	0	1	5	#NULL!	1	1	1	1	1	1	2	1	1	80	5	5	5	5	5	5	5	5	5	5	5	5	5	5	5	5	5	5	5	5	5
213	4	60	1	0	10	10	2	1	1	1	1	10	#NULL!	#NULL!	0	1	10	#NULL!	1	2	1	1	2	1	2	0.7005	0.7005	60	5	5	5	5	5	5	5	3	5	5	5	5	5	3	1	5	5	5	5	5	5
214	4	76	1	0	12	12	5	1	1	1	1	5	#NULL!	#NULL!	0	2	30	#NULL!	6	2	1	2	3	2	3	0.3227	0.3227	20	5	5	5	5	5	5	5	5	5	5	5	5	5	5	1	5	5	5	5	5	5
215	4	77	1	0	12	78	2	1	1	1	1	5	#NULL!	#NULL!	0	1	5	#NULL!	1	1	1	1	1	1	1	1	1	80	5	5	5	5	4	5	5	5	5	5	5	5	5	5	5	1	5	5	5	5	3.75
216	4	75	0	0	12	5	3	1	1	1	1	5	#NULL!	#NULL!	0	1	5	#NULL!	1	1	1	1	1	1	1	1	1	90	5	5	5	5	5	5	5	5	5	5	5	5	5	5	5	1	5	5	5	5	4
217	4	39	1	1	3	11	0	0	4	0	1	5	#NULL!	#NULL!	0	1	10	#NULL!	2	1	1	1	2	1	2	0.7902	0.7902	100	5	5	5	5	5	5	5	1	5	5	5	5	5	1	1	5	5	5	5	5	5
218	4	64	0	1	12	12	4	1	1	1	1	0	1	#NULL!	0	1	20	#NULL!	#NULL!	2	2	2	2	1	3	0.5442	0.5442	0	#NULL!	5	5	5	1	1	1	5	5	5	5	5	5	5	5	5	5	5	#NULL!	4.5	4
219	4	50	0	1	12	24	2	1	1	1	1	10	#NULL!	#NULL!	0	1	10	#NULL!	1	1	1	1	2	1	1	0.7902	0.7902	90	5	5	5	5	5	5	5	5	5	5	5	5	5	5	4	5	5	5	5	5	5
220	4	71	0	0	7	8	#NULL!	#NULL!	1	1	1	20	#NULL!	#NULL!	0	1	20	#NULL!	1	1	1	1	2	1	3	0.7902	0.7902	60	5	5	5	5	5	5	5	3	5	5	5	5	5	3	1	5	5	5	5	5	5
221	4	59	0	0	156	2	#NULL!	#NULL!	1	1	1	10	#NULL!	#NULL!	0	1	10	#NULL!	1	2	1	2	2	1	3	0.6454	0.6454	80	5	5	5	5	5	5	5	5	5	5	5	5	5	5	5	5	5	5	5	5	5
222	4	62	1	0	30	12	3	1	1	1	1	5	#NULL!	#NULL!	0	1	5	#NULL!	1	1	1	1	2	1	2	0.7902	0.7902	10	5	5	5	3	5	5	5	5	5	5	5	5	3	5	5	5	5	5	5	4.5	5
223	4	74	1	1	12	10	3	1	1	1	1	5	#NULL!	#NULL!	0	1	5	#NULL!	1	1	1	1	2	1	2	0.7902	0.7902	70	5	5	4	5	5	5	5	3	5	5	5	3	5	3	3	5	5	5	5	4.625	5
224	4	54	1	0	8	2	3	1	1	1	1	10	#NULL!	#NULL!	0	1	10	#NULL!	1	1	1	1	1	1	2	1	1	70	5	5	5	5	5	5	5	5	5	5	5	5	5	5	1	5	5	5	5	5	5
225	4	66	1	0	13	5	1	1	1	1	1	5	#NULL!	#NULL!	0	1	5	#NULL!	1	2	1	1	2	1	2	0.7005	0.7005	70	5	5	5	5	5	5	2	3	5	5	5	5	4	3	1	5	2	5	3	4.875	5
226	4	69	0	1	12	10	#NULL!	#NULL!	1	1	1	20	#NULL!	#NULL!	0	1	20	#NULL!	1	1	1	1	1	1	2	1	1	50	5	5	5	5	5	5	5	1	5	5	5	1	1	1	1	5	5	5	5	4	5
227	4	86	1	0	13	3	4	1	1	1	1	10	#NULL!	#NULL!	0	1	10	#NULL!	1	2	1	1	1	1	3	0.7601	0.7601	50	5	5	5	5	5	5	5	4	5	5	5	5	5	4	1	1	5	5	5	5	4
228	4	76	0	0	13	5	1	1	1	1	1	10	#NULL!	#NULL!	0	1	2	#NULL!	0.2	2	1	1	1	2	3	0.7089	0.7089	50	5	5	5	5	5	5	5	5	5	5	5	5	5	5	1	5	5	5	5	5	5
229	4	78	0	0	13	3	3	1	1	1	1	0	1	#NULL!	0	1	5	#NULL!	#NULL!	2	1	2	3	1	2	0.3739	0.3739	50	5	5	5	4	5	5	5	5	5	5	5	5	5	5	4	5	5	5	5	4.875	5
230	4	80	1	0	13	3	3	1	1	1	1	0	1	#NULL!	0	1	5	#NULL!	#NULL!	2	1	2	3	1	3	0.3739	0.3739	30	5	5	5	4	5	5	5	5	5	5	5	5	5	5	5	1	5	5	5	4.875	4
231	4	68	0	0	12	12	3	1	1	1	1	5	#NULL!	#NULL!	0	1	5	#NULL!	1	1	1	1	2	1	2	0.7902	0.7902	50	5	5	5	5	5	5	5	5	5	5	5	1	5	5	5	5	5	5	5	4.5	5
232	4	78	1	0	12	6	4	1	1	1	1	0	1	#NULL!	0	2	30	#NULL!	#NULL!	1	1	1	2	3	2	0.4759	0.4759	60	5	5	5	5	5	3	5	1	5	5	5	5	5	1	1	5	5	5	5	4.75	5
233	4	64	1	0	12	12	3	1	1	1	1	10	#NULL!	#NULL!	0	1	15	#NULL!	1.5	2	1	1	2	2	1	0.6493	0.6493	70	5	5	5	5	5	5	5	5	5	5	5	5	5	5	1	5	5	5	5	5	5
234	4	69	1	0	12	8	2	1	1	1	1	0	1	#NULL!	0	1	5	#NULL!	#NULL!	1	1	1	1	1	1	1	1	80	5	5	5	5	5	5	5	1	5	5	5	1	5	1	1	5	5	5	5	4.5	5
235	4	45	1	1	3	5	1	1	1	1	1	10	#NULL!	#NULL!	0	2	25	#NULL!	2.5	1	1	1	1	1	1	1	1	80	5	5	5	5	2	5	2	1	5	5	2	5	5	1	1	2	5	5	4	5	2.75
236	4	46	1	0	1	2	0	0	1	1	1	5	#NULL!	#NULL!	0	1	20	#NULL!	4	1	1	1	1	1	2	1	1	90	5	5	5	5	5	5	5	1	5	5	5	5	5	1	1	5	5	5	5	5	5
237	4	83	1	0	264	24	3	1	1	1	2	40	#NULL!	#NULL!	0	2	40	#NULL!	1	2	1	3	2	1	3	0.3784	0.3784	50	5	5	5	5	5	5	5	3	5	5	5	5	5	3	1	1	5	5	5	5	4
238	4	89	1	1	15	6	5	1	1	1	1	0	1	#NULL!	0	1	30	#NULL!	#NULL!	2	1	3	3	1	1	0.3188	0.3188	60	5	5	5	5	5	5	5	5	5	5	5	5	5	5	3	1	5	5	5	5	4
239	4	77	1	0	17	3	5	1	1	1	1	5	#NULL!	#NULL!	0	1	5	#NULL!	1	2	3	3	3	2	2	0.0652	0.0652	50	5	4	5	5	5	5	5	1	5	5	5	3	5	1	1	5	5	5	5	4.625	5
240	4	74	0	1	22	6	4	1	1	1	1	10	#NULL!	#NULL!	1	1	10	#NULL!	1	3	3	3	3	2	3	-0.0245	0	50	4	3	4	5	4	3	5	1	5	1	2	1	3	1	1	1	5	1	4.66667	3.125	2
241	3	74	1	0	11	6	2	1	1	1	1	5	#NULL!	#NULL!	0	1	15	#NULL!	3	1	1	2	3	3	3	0.3612	0.3612	75	5	5	5	5	5	5	5	4	5	5	5	5	5	4	1	5	5	5	5	5	5
242	3	76	1	0	4	9	#NULL!	#NULL!	1	1	1	10	#NULL!	#NULL!	0	2	25	#NULL!	2.5	1	1	1	3	1	2	0.5187	0.5187	80	5	5	5	5	5	5	5	5	5	5	5	5	5	5	1	5	5	5	5	5	5
243	3	68	0	0	3	9	#NULL!	#NULL!	1	1	1	10	#NULL!	#NULL!	0	2	30	#NULL!	3	2	1	1	2	1	2	0.7005	0.7005	80	5	5	5	5	5	5	5	5	5	5	5	5	5	5	4	3	5	5	5	5	4.5
244	3	74	1	0	14	17	4	1	1	1	1	0	1	#NULL!	0	1	20	#NULL!	#NULL!	2	1	2	3	2	3	0.3227	0.3227	50	5	5	5	5	5	5	5	5	5	5	5	5	5	5	1	5	#NULL!	5	#NULL!	5	5
245	3	76	0	0	16	12	7	1	1	1	#NULL!	#NULL!	#NULL!	#NULL!	0	#NULL!	#NULL!	#NULL!	#NULL!	1	1	1	2	3	2	0.4759	0.4759	80	5	5	5	5	5	5	5	5	5	5	5	5	5	5	1	5	5	5	5	5	5
246	3	66	1	0	4	23	4	1	1	1	1	20	#NULL!	#NULL!	1	1	20	#NULL!	1	1	1	1	2	2	3	0.739	0.739	70	5	5	5	5	5	5	5	5	5	5	5	5	5	5	1	5	5	5	5	5	5
247	3	71	0	1	6	12	3	1	1	1	1	10	#NULL!	#NULL!	0	1	20	#NULL!	2	2	1	1	1	2	2	0.7089	0.7089	80	5	5	5	5	5	5	5	5	5	5	5	5	5	5	3	5	5	5	5	5	5
248	3	68	1	0	10	4	2	1	1	1	1	10	#NULL!	#NULL!	0	1	20	#NULL!	2	2	1	1	1	1	2	0.7601	0.7601	100	5	5	5	5	5	5	5	5	5	5	5	5	5	5	4	5	5	5	5	5	5
249	3	84	1	1	2	10	3	1	1	1	1	5	#NULL!	#NULL!	0	1	10	#NULL!	2	2	1	1	2	1	3	0.7005	0.7005	80	5	5	5	5	5	5	5	5	5	5	5	5	5	5	3	5	5	5	5	5	5
250	3	83	0	1	27	25	6	1	1	1	1	5	#NULL!	#NULL!	0	1	10	#NULL!	2	2	1	2	2	1	3	0.6454	0.6454	50	5	5	5	5	5	5	5	5	5	5	5	5	5	5	1	5	5	5	5	5	5
251	3	27	1	0	1	2	0	0	1	1	1	10	#NULL!	#NULL!	0	1	10	#NULL!	1	1	1	1	1	1	2	1	1	75	5	4	5	1	5	1	5	1	5	4	5	3	1	1	1	5	5	1	5	3	4
252	3	57	0	0	2	34	3	1	1	1	3	50	#NULL!	#NULL!	0	3	50	#NULL!	1	2	1	1	1	1	1	0.7601	0.7601	50	5	5	5	5	5	5	5	1	5	5	2	1	1	1	1	1	4	5	4.66667	4	3.25
253	3	29	1	0	13	5	#NULL!	#NULL!	1	1	2	25	#NULL!	#NULL!	1	2	25	#NULL!	1	1	1	1	2	1	3	0.7902	0.7902	75	4	4	5	5	5	5	5	2	5	5	5	3	3	1	1	5	5	5	4.66667	4.375	5
254	3	69	1	1	19	32	2	1	1	1	1	10	#NULL!	#NULL!	0	1	10	#NULL!	1	1	1	1	1	2	2	0.7986	0.7986	100	5	5	5	5	5	5	5	5	5	5	5	5	5	5	1	1	5	5	5	5	4
255	3	57	1	0	20	20	4	1	1	1	1	0	1	#NULL!	0	#NULL!	#NULL!	#NULL!	#NULL!	1	1	1	2	1	1	0.7902	0.7902	80	5	5	5	5	5	5	5	1	5	5	5	5	5	2	1	5	5	5	5	5	5
256	3	64	0	1	15	18	3	1	1	1	1	0	1	#NULL!	0	3	50	#NULL!	#NULL!	2	1	1	2	1	1	0.7005	0.7005	80	5	5	5	3	5	5	5	1	5	5	5	5	5	1	1	5	5	5	5	4.75	5
257	3	72	0	0	9	8	3	1	1	1	1	10	#NULL!	#NULL!	1	1	10	#NULL!	1	1	1	1	1	1	2	1	1	70	5	5	5	5	5	5	5	5	5	5	5	5	5	5	3	5	5	5	5	5	5
258	3	82	1	0	2	19	3	1	1	1	1	5	#NULL!	#NULL!	0	1	10	#NULL!	2	2	1	1	3	1	3	0.429	0.429	0	5	5	5	5	5	5	5	5	5	5	5	5	5	5	3	1	5	5	5	5	4
259	3	81	0	0	30	33	21	1	1	1	1	0	2	#NULL!	0	1	10	#NULL!	#NULL!	1	1	1	1	1	2	1	1	80	5	5	5	5	5	5	5	5	5	5	5	5	5	5	1	5	5	5	5	5	5
260	3	42	1	1	6	50	2	1	1	1	1	0	1	#NULL!	0	2	40	#NULL!	#NULL!	1	2	2	3	2	3	0.3112	0.3112	50	5	5	5	5	5	5	5	5	5	5	5	5	5	5	5	1	5	5	5	5	4
261	3	48	0	0	2	4	3	1	1	1	2	40	#NULL!	#NULL!	0	2	40	#NULL!	1	1	1	1	1	1	2	1	1	70	5	5	5	5	5	5	2	5	5	5	5	5	2	5	1	5	5	5	4	4.625	5
262	3	42	1	0	6	16	1	1	1	1	1	5	#NULL!	#NULL!	0	1	5	#NULL!	1	1	1	1	2	1	2	0.7902	0.7902	50	5	5	5	5	3	4	2	3	5	5	3	3	5	3	3	3	5	5	4	4.625	3.5
263	3	49	0	0	14	20	2	1	1	1	1	2	#NULL!	#NULL!	0	1	5	#NULL!	2.5	1	1	1	1	1	2	1	1	85	5	5	5	5	5	5	5	3	5	5	5	3	4	3	3	5	5	5	5	4.625	5
264	3	51	0	0	9	14	4	1	1	1	2	30	#NULL!	#NULL!	0	2	30	#NULL!	1	1	1	1	1	2	3	0.7986	0.7986	40	5	5	4	4	2	4	2	1	5	5	2	4	4	3	3	2	5	5	4	4.375	2.75
265	3	80	0	0	3	12	2	1	1	1	1	10	#NULL!	#NULL!	1	1	10	#NULL!	1	2	1	1	1	1	2	0.7601	0.7601	60	5	5	5	3	5	5	5	1	5	5	5	1	3	1	1	5	5	5	5	4	5
266	3	46	0	0	15	20	3	1	1	1	1	0	1	#NULL!	0	3	40	#NULL!	#NULL!	1	1	1	1	1	1	1	1	60	5	5	3	5	3	5	3	2	5	5	3	5	5	2	4	3	5	4	4.33333	4.75	3.25
267	3	39	1	0	10	9	1	1	1	1	1	10	#NULL!	#NULL!	0	1	10	#NULL!	1	1	1	1	1	1	2	1	1	90	5	5	5	5	5	5	5	5	5	5	5	5	5	5	3	5	5	5	5	5	5
269	3	81	0	0	7	14	#NULL!	#NULL!	1	1	1	5	#NULL!	#NULL!	0	1	10	#NULL!	2	2	1	2	2	1	3	0.6454	0.6454	40	5	5	5	4	5	5	4	3	5	5	5	1	5	3	1	5	5	5	4.66667	4.375	5
270	3	78	1	1	88	27	3	1	1	1	1	10	#NULL!	#NULL!	0	1	20	#NULL!	2	1	1	2	2	1	1	0.7351	0.7351	70	5	5	5	5	5	5	5	5	5	5	5	5	5	5	5	5	5	5	5	5	5
271	1	79	0	0	7	8	4	1	1	1	1	15	#NULL!	#NULL!	0	1	10	#NULL!	0.666667	2	1	1	1	1	3	0.7601	0.7601	80	5	5	5	5	5	5	5	5	5	5	1	1	5	5	3	1	5	5	5	4.5	3
272	1	60	1	1	6	20	1	1	1	1	1	5	#NULL!	#NULL!	0	1	10	#NULL!	2	1	1	2	3	1	3	0.4636	0.4636	50	5	5	5	5	5	5	5	4	5	5	1	1	5	4	1	1	5	5	5	4.5	3
273	1	21	0	0	2	3	0	0	1	1	1	10	#NULL!	#NULL!	0	1	20	#NULL!	2	1	1	1	1	1	2	1	1	60	5	5	5	5	5	5	5	1	5	5	5	5	5	1	1	5	5	5	5	5	5
274	1	76	1	0	20	16	3	1	1	1	1	0	1	#NULL!	0	1	100	100	#NULL!	1	1	1	2	1	3	0.7902	0.7902	50	5	5	5	5	5	5	5	5	5	5	5	5	5	5	5	3	5	5	5	5	4.5
275	1	62	0	0	13	19	3	1	1	1	2	25	#NULL!	#NULL!	0	2	25	#NULL!	1	1	1	1	1	1	3	1	1	50	5	5	5	5	5	5	5	5	5	5	5	5	5	5	1	5	5	5	5	5	5
276	1	45	0	1	24	43	6	1	1	1	1	5	#NULL!	#NULL!	0	1	5	#NULL!	1	1	1	3	2	1	1	0.4681	0.4681	30	5	5	5	5	5	5	5	4	5	5	5	5	3	4	1	5	5	5	5	4.75	5
277	1	84	0	0	18	21	4	1	1	1	1	10	#NULL!	#NULL!	0	1	10	#NULL!	1	1	1	1	2	1	2	0.7902	0.7902	80	5	5	5	5	5	5	5	5	5	5	5	5	5	5	3	1	5	5	5	5	4
278	1	79	0	1	22	42	6	1	1	1	1	10	#NULL!	#NULL!	0	1	10	#NULL!	1	2	1	1	1	1	1	0.7601	0.7601	100	5	5	5	5	5	5	5	1	5	5	5	5	5	5	5	1	5	5	5	5	4
279	1	53	1	0	4	6	0	0	1	1	1	5	#NULL!	#NULL!	0	1	5	#NULL!	1	1	1	1	1	2	1	0.7986	0.7986	70	5	5	5	5	5	5	5	5	5	5	5	5	5	5	5	5	5	5	5	5	5
280	1	80	1	0	17	21	5	1	1	1	1	10	#NULL!	#NULL!	0	1	10	#NULL!	1	2	1	3	3	1	1	0.3188	0.3188	70	5	5	5	5	5	5	5	5	5	5	5	5	5	5	5	1	5	5	5	5	4
281	1	65	1	1	12	20	2	1	3	0	1	10	#NULL!	#NULL!	0	2	25	#NULL!	2.5	2	1	1	3	1	1	0.429	0.429	50	5	5	5	5	5	5	5	5	5	5	5	5	5	5	1	5	5	5	5	5	5
282	1	82	0	0	1	2	1	1	1	1	1	10	#NULL!	#NULL!	0	2	25	#NULL!	2.5	2	2	3	1	1	1	0.3368	0.3368	100	5	5	5	5	5	5	5	5	5	5	5	3	5	5	1	5	5	5	5	4.75	5
283	1	75	0	1	24	12	2	1	1	1	1	5	#NULL!	#NULL!	0	1	15	#NULL!	3	1	1	1	1	1	3	1	1	65	5	5	5	5	5	5	5	5	5	5	5	5	5	5	3	1	5	5	5	5	4
284	1	64	0	0	20	27	4	1	1	1	1	0	1	#NULL!	0	1	5	#NULL!	#NULL!	1	1	1	2	1	3	0.7902	0.7902	50	5	5	5	5	5	5	5	5	5	5	5	5	5	5	1	5	5	5	5	5	5
285	1	61	0	1	5	47	6	1	1	1	1	5	#NULL!	#NULL!	0	1	15	#NULL!	3	2	1	3	2	1	3	0.3784	0.3784	80	5	5	5	1	5	5	5	1	5	5	5	5	5	1	1	1	5	5	5	4.5	4
286	1	85	1	0	17	25	3	1	1	1	1	5	#NULL!	#NULL!	0	1	10	#NULL!	2	2	1	2	3	2	3	0.3227	0.3227	0	5	5	5	5	5	5	5	5	5	5	5	5	5	5	5	1	5	5	5	5	4
287	1	85	0	0	7	7	1	1	1	1	1	10	#NULL!	#NULL!	0	1	15	#NULL!	1.5	2	2	3	3	1	3	0.2176	0.2176	0	5	5	5	5	5	5	5	5	5	5	5	5	5	5	3	1	5	5	5	5	4
288	1	64	1	0	7	7	1	1	1	1	1	20	#NULL!	#NULL!	0	1	20	#NULL!	1	2	1	1	3	1	3	0.429	0.429	50	5	5	5	1	5	5	4	4	5	5	5	5	5	4	1	5	5	5	4.66667	4.5	5
289	1	62	1	0	10	17	1	1	1	1	1	10	#NULL!	#NULL!	0	3	60	#NULL!	6	1	1	2	3	2	3	0.4124	0.4124	70	5	5	5	5	1	5	5	4	5	5	5	5	5	4	2	5	5	5	5	5	4
290	1	43	1	0	2	5	1	1	1	1	3	50	#NULL!	#NULL!	0	3	50	#NULL!	1	1	1	1	1	2	2	0.7986	0.7986	95	5	5	5	5	4	5	5	4	5	5	4	1	5	3	1	5	5	5	5	4.5	4.5
291	1	71	1	1	3	35	1	1	1	1	1	5	#NULL!	#NULL!	0	1	10	#NULL!	2	1	1	2	3	2	3	0.4124	0.4124	10	5	5	5	5	4	5	5	1	5	5	5	1	5	2	1	5	5	5	5	4.5	4.75
292	1	70	0	1	31	3	2	1	1	1	1	10	#NULL!	#NULL!	0	1	15	#NULL!	1.5	2	1	1	2	1	2	0.7005	0.7005	60	5	5	5	5	5	5	5	3	5	5	5	5	5	3	1	5	5	5	5	5	5
293	1	71	1	0	7	7	4	1	1	1	1	5	#NULL!	#NULL!	0	1	15	#NULL!	3	1	1	1	1	1	2	1	1	90	5	5	5	5	1	5	5	5	5	5	5	1	5	5	1	5	5	5	5	4.5	4
294	1	78	1	1	4	10	1	1	1	1	1	5	#NULL!	#NULL!	0	1	30	#NULL!	6	2	1	1	2	1	3	0.7005	0.7005	60	5	5	5	5	5	5	5	1	5	5	5	5	5	1	1	5	5	5	5	5	5
295	1	54	1	1	18	20	6	1	1	1	1	10	#NULL!	#NULL!	0	1	10	#NULL!	1	2	1	2	3	2	3	0.3227	0.3227	80	5	5	5	5	5	5	5	1	5	5	5	1	1	1	1	5	5	5	5	4	5
296	1	65	1	1	6	24	3	1	1	1	1	5	#NULL!	#NULL!	0	1	10	#NULL!	2	1	2	1	1	2	2	0.6974	0.6974	90	5	5	5	5	5	1	5	1	5	5	5	1	5	1	1	5	5	5	5	4	5
297	1	58	0	0	17	46	4	1	1	1	1	10	#NULL!	#NULL!	0	1	10	#NULL!	1	1	1	1	1	1	2	1	1	75	5	5	5	5	5	5	5	1	5	5	5	4	5	1	1	5	5	5	5	4.875	5
298	1	75	1	0	4	5	4	1	1	1	1	5	#NULL!	#NULL!	0	1	15	#NULL!	3	2	1	2	3	2	3	0.3227	0.3227	20	5	5	5	5	5	5	5	5	5	5	5	5	5	5	1	5	5	5	5	5	5
299	1	79	1	1	50	45	4	1	1	1	1	15	#NULL!	#NULL!	0	1	15	#NULL!	1	3	3	3	3	2	3	-0.0245	0	20	5	5	5	5	5	5	5	1	5	5	5	5	5	1	1	1	5	5	5	5	4
300	1	85	1	1	110	12	4	1	1	1	1	5	#NULL!	#NULL!	0	1	20	#NULL!	4	3	3	3	3	1	3	0.0267	0.0267	20	5	5	5	5	5	5	5	1	5	5	5	5	5	2	1	5	5	5	5	5	5
301	8	60	0	1	46	11	3	1	1	1	1	20	#NULL!	#NULL!	0	1	20	#NULL!	1	2	1	2	2	1	2	0.6454	0.6454	30	5	5	5	5	5	5	5	5	5	5	5	5	5	5	4	5	5	5	5	5	5
302	8	64	1	1	5	31	4	1	1	1	1	15	#NULL!	#NULL!	0	1	20	#NULL!	1.33333	1	1	2	3	1	1	0.4636	0.4636	70	5	5	5	5	5	5	5	5	5	5	5	5	5	5	3	5	5	3	5	5	4.5
303	8	54	1	0	9	8	2	1	1	1	1	0	1	#NULL!	0	3	50	#NULL!	#NULL!	1	1	1	1	2	3	0.7986	0.7986	75	5	5	5	5	5	5	5	5	5	5	5	1	5	5	5	5	5	5	5	4.5	5
304	8	55	1	0	1	17	0	0	1	1	1	15	#NULL!	#NULL!	0	2	40	#NULL!	2.66667	1	1	1	3	1	2	0.5187	0.5187	60	5	5	5	5	5	5	5	5	5	5	5	5	5	5	5	5	5	5	5	5	5
305	8	59	1	0	11	1	3	1	1	1	1	5	#NULL!	#NULL!	0	1	15	#NULL!	3	2	1	1	3	3	3	0.3266	0.3266	10	5	5	5	5	5	5	5	5	5	5	5	5	5	5	1	5	5	5	5	5	5
306	8	50	1	1	1	19	0	0	1	1	1	5	#NULL!	#NULL!	1	1	15	#NULL!	3	1	1	2	3	2	1	0.4124	0.4124	55	5	5	5	5	5	4	4	5	5	5	5	5	5	4	3	5	5	5	4.66667	4.875	5
307	8	27	1	0	3	9	0	0	1	1	1	20	#NULL!	#NULL!	0	1	20	#NULL!	1	1	1	1	1	1	2	1	1	80	5	5	5	5	5	5	5	1	5	5	5	1	1	1	1	5	5	5	5	4	5
308	8	27	0	0	1	1	0	0	1	1	1	20	#NULL!	#NULL!	0	1	20	#NULL!	1	1	1	1	1	1	2	1	1	90	5	5	5	3	5	5	5	1	5	5	5	1	1	1	1	5	5	5	5	3.75	5
309	8	44	1	0	3	8	0	0	1	1	1	0	2	#NULL!	0	1	20	#NULL!	#NULL!	1	1	1	2	2	3	0.739	0.739	80	5	5	5	5	5	5	5	3	5	5	5	3	5	3	5	5	5	5	5	4.75	5
310	8	19	1	0	19	12	0	0	1	1	1	5	#NULL!	#NULL!	0	1	10	#NULL!	2	2	1	1	1	1	1	0.7601	0.7601	60	5	5	5	5	5	5	2	5	5	5	5	5	5	5	3	3	5	5	4	5	4.5
311	8	42	1	0	14	26	0	0	1	1	1	0	1	#NULL!	0	1	20	#NULL!	#NULL!	2	1	2	3	1	1	0.3739	0.3739	10	5	5	5	1	5	1	1	1	5	3	1	1	1	1	1	5	3	1	3	2.75	3
312	8	43	1	0	15	11	0	0	1	1	1	0	2	#NULL!	0	1	0	#NULL!	#NULL!	1	1	1	2	1	2	0.7902	0.7902	70	5	5	5	5	5	5	5	1	5	5	5	1	5	1	1	5	5	5	5	4.5	5
313	8	27	0	0	6	5	0	0	1	1	1	10	#NULL!	#NULL!	1	1	10	#NULL!	1	1	1	1	2	1	3	0.7902	0.7902	60	4	4	4	3	4	4	3	2	3	3	4	3	3	2	3	4	4	3	3.66667	3.375	3.75
314	8	55	1	0	1	12	0	0	1	1	3	50	#NULL!	#NULL!	1	2	30	#NULL!	0.6	1	1	1	2	1	3	0.7902	0.7902	70	5	5	5	5	5	5	5	5	5	1	5	5	5	5	3	5	5	5	5	4.5	5
315	8	82	1	0	18	12	1	1	1	1	3	50	#NULL!	#NULL!	0	3	50	#NULL!	1	1	1	1	3	2	2	0.4675	0.4675	70	5	5	5	5	5	5	5	5	5	5	5	5	5	5	3	5	5	5	5	5	5
316	8	40	1	1	10	30	0	0	1	1	2	40	#NULL!	#NULL!	0	2	25	#NULL!	0.625	1	1	1	3	1	2	0.5187	0.5187	40	5	5	5	5	5	5	5	5	5	5	5	5	5	5	3	5	5	5	5	5	5
317	8	44	0	0	20	21	1	1	1	1	2	40	#NULL!	#NULL!	0	2	40	#NULL!	1	1	1	1	2	1	2	0.7902	0.7902	90	5	5	5	5	5	5	5	5	5	5	5	5	5	5	2	5	5	5	5	5	5
318	8	65	0	0	21	17	1	1	1	1	1	0	2	#NULL!	0	1	15	#NULL!	#NULL!	1	1	1	2	1	2	0.7902	0.7902	70	5	5	5	5	5	5	4	5	5	5	5	5	5	4	5	5	5	5	4.66667	5	5
319	8	62	1	0	9	15	1	1	1	1	1	20	#NULL!	#NULL!	0	1	15	#NULL!	0.75	2	1	1	2	2	2	0.6493	0.6493	70	5	5	5	5	5	5	5	5	5	5	5	5	5	4	5	5	5	5	5	5	5
320	8	52	1	0	3	13	1	1	1	1	1	15	#NULL!	#NULL!	0	1	20	#NULL!	1.33333	1	1	1	3	2	2	0.4675	0.4675	70	5	5	5	5	5	5	5	4	5	5	5	5	5	4	1	5	5	5	5	5	5
321	8	73	1	0	18	5	4	1	1	1	1	10	#NULL!	#NULL!	0	1	10	#NULL!	1	1	1	1	2	1	2	0.7902	0.7902	50	5	5	5	5	5	5	5	5	5	5	5	5	5	5	1	1	5	1	5	5	3
322	8	81	0	1	8	2	2	1	1	1	1	15	#NULL!	#NULL!	0	1	15	#NULL!	1	2	1	1	1	1	2	0.7601	0.7601	100	5	5	5	5	5	5	5	5	5	5	5	5	5	5	3	5	5	5	5	5	5
323	8	42	1	1	7	52	1	1	1	1	2	30	#NULL!	#NULL!	0	2	20	#NULL!	0.666667	1	1	3	3	3	1	0.3061	0.3061	50	5	5	5	5	1	5	5	1	1	5	5	5	5	5	5	5	5	5	5	4.5	4
324	8	66	0	0	5	8	2	1	1	1	3	50	#NULL!	#NULL!	1	3	50	#NULL!	1	1	1	1	1	1	2	1	1	80	5	5	5	5	5	5	5	5	5	5	5	5	5	5	3	1	5	5	5	5	4
325	8	53	1	0	32	52	2	1	1	1	1	20	#NULL!	#NULL!	0	1	20	#NULL!	1	2	1	1	2	1	3	0.7005	0.7005	70	5	5	5	5	5	5	5	5	5	5	5	5	5	5	5	1	5	5	5	5	4
326	8	69	1	0	8	4	2	1	1	1	1	10	#NULL!	#NULL!	0	1	10	#NULL!	1	1	1	1	1	1	2	1	1	100	5	5	5	5	5	5	5	5	5	5	5	5	5	1	1	5	5	5	5	5	5
328	8	88	1	1	54	42	5	1	1	1	2	35	#NULL!	#NULL!	0	3	60	#NULL!	1.71429	3	3	3	2	1	1	0.0863	0.0863	40	5	5	5	5	5	5	5	5	5	5	5	5	5	5	5	1	5	5	5	5	4
329	8	75	1	1	5	24	1	1	1	1	1	0	1	#NULL!	0	1	20	#NULL!	#NULL!	2	1	1	2	2	3	0.6493	0.6493	40	5	5	5	5	5	5	5	5	5	5	5	5	5	5	5	5	5	5	5	5	5
330	8	85	1	1	52	33	3	1	1	1	1	20	#NULL!	#NULL!	0	1	20	#NULL!	1	1	3	3	3	1	3	0.2061	0.2061	80	5	5	5	5	5	5	5	5	5	5	5	5	5	5	5	1	5	5	5	5	4
331	20	28	0	0	1	0	0	0	1	1	1	0	2	#NULL!	1	1	0	#NULL!	#NULL!	1	1	1	1	1	2	1	1	90	5	5	5	4	5	5	5	5	5	5	5	5	4	2	3	5	5	5	5	4.75	5
332	20	61	0	0	12	0	5	1	1	1	1	15	#NULL!	#NULL!	1	2	25	#NULL!	1.66667	2	1	1	2	1	2	0.7005	0.7005	60	5	5	5	5	5	5	5	5	5	5	5	5	5	5	5	3	5	5	5	5	4.5
333	20	71	0	0	0	2	0	0	1	1	1	0	2	#NULL!	0	1	0	#NULL!	#NULL!	1	1	1	1	1	1	1	1	80	4	3	3	4	3	4	2	3	4	4	3	3	3	3	3	3	2	3	2.66667	3.5	3
334	20	78	0	1	17	17	5	1	1	1	1	20	#NULL!	#NULL!	1	2	30	#NULL!	1.5	1	1	1	2	1	2	0.7902	0.7902	40	4	5	4	5	2	5	5	5	4	5	1	4	4	4	4	5	5	5	4.66667	4.5	3.25
335	20	72	1	0	11	11	0	0	1	1	1	20	#NULL!	#NULL!	1	1	20	#NULL!	1	1	1	1	2	3	2	0.4759	0.4759	50	5	5	5	5	5	5	5	5	5	5	5	5	5	5	5	1	5	5	5	5	4
336	20	80	1	0	3	3	2	1	1	1	1	20	#NULL!	#NULL!	1	1	20	#NULL!	1	1	1	1	2	2	2	0.739	0.739	80	5	5	4	5	3	3	2	3	4	5	1	4	5	3	4	4	1	3	2.66667	4.375	2.75
337	20	82	0	0	4	1	1	1	1	1	1	15	#NULL!	#NULL!	1	1	15	#NULL!	1	1	1	1	1	1	2	1	1	80	5	5	4	3	5	5	5	3	5	5	5	3	5	3	1	5	5	3	5	4.375	4.5
338	20	72	1	0	4	13	4	1	1	1	1	10	#NULL!	#NULL!	0	2	20	#NULL!	2	2	1	2	2	2	2	0.5942	0.5942	60	5	5	5	5	5	5	5	3	5	5	5	5	5	5	3	5	5	5	5	5	5
339	20	78	0	0	1	2	2	1	2	0	1	20	#NULL!	#NULL!	1	1	20	#NULL!	1	1	1	1	2	1	2	0.7902	0.7902	90	5	4	4	5	2	4	1	3	4	5	2	3	5	3	3	2	5	2	3.66667	4.25	2
340	20	71	1	1	14	14	0	0	1	1	1	5	#NULL!	#NULL!	1	1	20	#NULL!	4	1	1	1	2	1	2	0.7902	0.7902	80	5	5	5	5	5	5	5	4	5	5	5	1	5	4	1	5	5	5	5	4.5	5
341	20	62	1	0	14	14	5	1	3	0	1	20	#NULL!	#NULL!	0	2	30	#NULL!	1.5	2	1	1	3	1	1	0.429	0.429	60	5	5	5	5	5	5	5	4	5	5	5	5	5	4	1	1	5	5	5	5	4
342	20	24	1	0	10	10	0	0	1	1	1	10	#NULL!	#NULL!	0	1	10	#NULL!	1	1	1	1	1	1	3	1	1	80	5	5	5	3	5	5	5	5	5	5	5	1	5	5	5	5	5	5	5	4.25	5
343	20	63	1	0	6	12	1	1	1	1	1	5	#NULL!	#NULL!	1	1	5	#NULL!	1	1	1	1	2	1	1	0.7902	0.7902	100	5	5	5	3	5	5	5	1	5	5	5	1	5	1	1	5	5	5	5	4.25	5
344	20	41	1	0	1	1	0	0	1	1	2	25	#NULL!	#NULL!	0	2	25	#NULL!	1	1	1	1	2	2	2	0.739	0.739	90	5	5	5	5	5	5	5	5	5	5	5	3	5	5	#NULL!	5	5	5	5	4.75	5
345	20	49	1	0	12	14	1	1	1	1	1	15	#NULL!	#NULL!	0	2	25	#NULL!	1.66667	1	1	1	1	2	1	0.7986	0.7986	80	4	4	4	4	5	4	5	4	5	5	5	5	5	2	2	5	5	5	4.66667	4.5	5
346	20	61	0	0	1	2	2	1	1	1	1	0	2	#NULL!	1	#NULL!	#NULL!	#NULL!	#NULL!	1	1	1	1	1	2	1	1	60	5	5	5	5	5	5	5	1	5	5	5	5	5	3	5	1	5	5	5	5	4
347	20	59	1	0	1	2	0	0	1	1	1	5	#NULL!	#NULL!	0	1	5	#NULL!	1	1	1	1	1	1	2	1	1	60	5	5	5	5	5	5	5	1	5	5	5	5	5	3	5	1	5	5	5	5	4
348	20	45	1	0	1	2	1	1	1	1	1	10	#NULL!	#NULL!	0	1	20	#NULL!	2	1	1	1	1	1	2	1	1	100	5	5	5	5	5	5	5	2	5	5	5	5	5	2	3	5	5	5	5	5	5
349	20	81	1	0	9	4	2	1	1	1	1	10	#NULL!	#NULL!	0	1	20	#NULL!	2	1	1	1	1	1	2	1	1	100	5	5	5	5	5	5	5	5	5	5	5	5	5	5	3	5	5	5	5	5	5
350	20	81	0	0	34	26	4	1	1	1	1	20	#NULL!	#NULL!	0	3	60	#NULL!	3	1	1	1	1	1	1	1	1	100	5	5	5	5	5	5	5	5	5	5	5	5	5	5	3	1	5	5	5	5	4
351	20	78	1	0	9	19	5	1	1	1	1	15	#NULL!	#NULL!	0	1	20	#NULL!	1.33333	1	1	1	1	1	2	1	1	70	5	5	5	5	5	5	5	5	5	5	5	5	5	5	1	1	5	5	5	5	4
352	20	71	0	0	3	3	2	1	1	1	1	10	#NULL!	#NULL!	1	2	35	#NULL!	3.5	1	1	1	1	1	2	1	1	80	5	5	5	5	5	5	5	5	5	5	5	4	5	5	3	5	5	5	5	4.875	5
353	20	54	1	0	14	3	1	1	1	1	1	10	#NULL!	#NULL!	0	1	15	#NULL!	1.5	1	1	1	1	2	1	0.7986	0.7986	65	5	5	5	5	5	5	5	5	5	5	5	5	5	5	4	5	5	5	5	5	5
354	20	65	1	1	5	17	2	1	1	1	1	20	#NULL!	#NULL!	0	1	20	#NULL!	1	2	1	2	2	2	2	0.5942	0.5942	50	5	5	5	5	5	5	5	5	5	5	5	5	5	5	5	5	5	5	5	5	5
355	20	71	0	0	4	8	2	1	1	1	1	5	#NULL!	#NULL!	0	1	5	#NULL!	1	1	1	1	1	1	1	1	1	90	5	5	5	5	5	5	5	5	5	5	5	5	5	5	5	5	5	5	5	5	5
356	20	71	1	0	1	7	1	1	1	1	1	5	#NULL!	#NULL!	0	1	3	#NULL!	0.6	1	1	1	1	1	2	1	1	90	5	5	5	5	5	5	5	5	5	5	5	5	5	5	3	5	5	5	5	5	5
358	20	71	0	1	10	2	5	1	1	1	3	60	#NULL!	#NULL!	0	3	60	#NULL!	1	3	3	3	1	1	1	0.1459	0.1459	70	5	5	5	5	5	5	5	1	5	5	5	5	5	1	1	5	5	5	5	5	5
359	20	71	0	1	14	6	4	1	1	1	1	20	#NULL!	#NULL!	0	1	20	#NULL!	1	1	1	1	1	1	2	1	1	70	5	5	5	5	5	5	5	1	5	5	5	1	5	1	1	5	5	5	5	4.5	5
360	20	78	1	1	125	6	7	1	1	1	#NULL!	#NULL!	#NULL!	#NULL!	0	#NULL!	#NULL!	#NULL!	#NULL!	3	3	3	3	1	2	0.0267	0.0267	60	5	5	5	5	5	5	5	1	5	5	5	5	5	1	1	5	5	5	5	5	5
361	10	69	0	0	5	7	4	1	1	1	1	10	#NULL!	#NULL!	0	2	25	#NULL!	2.5	1	1	1	1	1	2	1	1	90	5	5	5	5	5	5	5	5	5	5	5	5	5	5	5	5	5	5	5	5	5
362	10	86	0	1	5	6	1	1	1	1	1	10	#NULL!	#NULL!	0	1	15	#NULL!	1.5	1	1	1	1	1	2	1	1	80	5	5	5	5	5	5	5	5	5	5	5	5	5	5	5	5	5	5	5	5	5
363	10	83	1	0	1	17	4	1	1	1	1	5	#NULL!	#NULL!	0	1	10	#NULL!	2	2	1	2	3	2	1	0.3227	0.3227	80	5	5	5	5	5	5	5	1	5	5	5	5	5	1	1	5	5	5	5	5	5
364	10	49	1	1	8	6	2	1	3	0	1	0	1	#NULL!	0	1	5	#NULL!	#NULL!	2	1	2	2	1	2	0.6454	0.6454	50	5	5	5	5	5	5	5	1	5	5	5	5	3	1	1	5	5	5	5	4.75	5
365	10	78	1	1	10	5	3	1	1	1	1	10	#NULL!	#NULL!	0	1	15	#NULL!	1.5	1	1	1	1	2	2	0.7986	0.7986	80	5	5	5	5	5	5	5	5	5	5	5	5	5	5	5	5	5	5	5	5	5
366	10	77	1	0	10	3	3	1	1	1	1	0	1	#NULL!	0	1	20	#NULL!	#NULL!	1	1	1	2	1	2	0.7902	0.7902	100	5	5	5	5	5	5	5	5	5	5	5	1	5	5	1	2	5	5	5	4.5	4.25
367	10	64	1	0	5	6	2	1	1	1	1	0	1	#NULL!	0	1	#NULL!	#NULL!	#NULL!	1	1	1	2	1	2	0.7902	0.7902	85	5	5	5	5	5	5	5	1	5	5	5	5	5	1	1	5	5	3	5	5	4.5
368	10	65	0	1	2	10	6	1	1	1	1	5	#NULL!	#NULL!	0	1	5	#NULL!	1	1	1	1	1	1	2	1	1	80	5	5	5	5	5	5	5	1	5	5	5	3	5	1	1	5	5	5	5	4.75	5
369	10	80	1	0	16	16	4	1	1	1	1	10	#NULL!	#NULL!	0	1	10	#NULL!	1	2	1	2	3	2	2	0.3227	0.3227	80	5	5	5	5	5	5	5	5	5	5	5	5	5	5	5	1	5	5	5	5	4
370	10	66	1	1	64	15	5	1	1	1	1	10	#NULL!	#NULL!	0	1	10	#NULL!	1	1	1	2	2	2	3	0.6839	0.6839	70	5	5	5	5	5	5	5	5	5	5	2	5	5	5	1	1	5	5	5	5	3.25
371	10	67	1	0	1	12	4	1	1	1	1	5	#NULL!	#NULL!	0	1	5	#NULL!	1	2	1	2	3	1	2	0.3739	0.3739	80	5	5	5	5	5	5	5	1	5	5	5	5	5	1	1	5	5	5	5	5	5
372	10	78	1	0	11	5	3	1	1	1	1	20	#NULL!	#NULL!	0	1	20	#NULL!	1	1	1	1	2	1	2	0.7902	0.7902	80	5	5	5	5	5	5	5	5	5	5	5	3	5	5	5	5	5	5	5	4.75	5
373	10	77	0	2	21	4	0	0	1	1	1	10	#NULL!	#NULL!	0	1	10	#NULL!	1	2	1	3	3	3	3	0.2164	0.2164	40	5	5	5	5	5	5	1	5	5	5	5	5	5	5	1	1	5	5	3.66667	5	4
374	10	78	0	0	2	24	3	1	1	1	1	5	#NULL!	#NULL!	0	1	10	#NULL!	2	1	1	1	2	1	3	0.7902	0.7902	60	5	5	5	5	5	5	5	5	5	5	5	5	5	5	1	5	5	5	5	5	5
375	10	84	0	1	19	19	6	1	1	1	1	10	#NULL!	#NULL!	0	1	20	#NULL!	2	1	1	2	2	1	2	0.7351	0.7351	100	5	5	5	5	5	5	5	5	5	5	5	5	5	5	1	3	5	5	5	5	4.5
376	10	79	1	1	15	17	4	1	1	1	1	0	1	#NULL!	0	1	20	#NULL!	#NULL!	2	1	1	2	1	3	0.7005	0.7005	40	5	5	5	5	5	5	5	1	5	5	5	5	5	5	1	1	5	5	5	5	4
377	10	86	1	0	21	19	6	1	1	1	1	0	1	#NULL!	0	1	20	#NULL!	#NULL!	2	2	2	3	1	3	0.2727	0.2727	50	5	5	5	5	5	5	5	5	5	5	5	5	5	5	1	1	5	5	5	5	4
378	10	80	1	0	15	4	3	1	1	1	2	25	#NULL!	#NULL!	0	1	25	#NULL!	1	2	1	1	1	1	3	0.7601	0.7601	90	5	5	5	5	5	5	5	5	5	5	5	5	5	5	1	1	5	5	5	5	4
379	10	78	0	1	19	28	3	1	1	1	#NULL!	#NULL!	#NULL!	#NULL!	0	#NULL!	#NULL!	#NULL!	#NULL!	1	1	1	1	1	3	1	1	70	5	5	5	5	5	5	5	4	5	5	5	5	5	4	1	5	5	5	5	5	5
380	10	73	1	0	16	14	6	1	6	0	1	10	#NULL!	#NULL!	0	1	10	#NULL!	1	1	1	2	2	2	3	0.6839	0.6839	50	5	5	5	5	5	5	5	5	5	5	5	5	5	5	5	1	5	5	5	5	4
381	10	20	1	0	44	29	1	1	1	1	1	15	#NULL!	#NULL!	0	1	20	#NULL!	1.33333	1	1	1	1	2	1	0.7986	0.7986	60	5	5	5	5	5	5	5	5	5	5	5	5	5	5	5	1	5	5	5	5	4
382	10	47	1	0	11	34	3	1	1	1	1	10	#NULL!	#NULL!	0	1	10	#NULL!	1	1	1	1	2	2	1	0.739	0.739	70	5	5	5	5	5	5	5	4	5	4	5	5	5	4	1	1	5	5	5	4.875	4
383	10	73	1	0	15	30	6	1	1	1	1	15	#NULL!	#NULL!	0	1	20	#NULL!	1.33333	2	1	2	3	1	3	0.3739	0.3739	70	5	5	5	5	5	5	5	5	5	5	5	5	5	5	1	1	5	5	5	5	4
384	10	53	1	1	12	22	4	1	1	1	1	15	#NULL!	#NULL!	0	1	15	#NULL!	1	1	1	1	3	2	3	0.4675	0.4675	60	5	5	5	5	5	5	5	5	5	5	5	5	5	5	4	5	5	5	5	5	5
385	10	74	1	1	15	17	3	1	1	1	1	5	#NULL!	#NULL!	0	1	10	#NULL!	2	2	1	2	2	1	3	0.6454	0.6454	50	5	5	5	5	5	5	5	5	5	5	5	5	5	5	1	5	5	5	5	5	5
386	10	63	1	1	14	3	2	1	1	1	1	15	#NULL!	#NULL!	0	1	15	#NULL!	1	1	1	1	2	1	3	0.7902	0.7902	90	5	5	5	5	5	5	5	5	5	5	5	5	5	5	5	5	5	5	5	5	5
387	10	74	1	1	6	35	0	0	1	1	1	0	1	#NULL!	0	1	5	#NULL!	#NULL!	3	3	3	3	2	3	-0.0245	0	10	5	5	5	5	5	5	5	5	5	5	5	5	5	5	5	5	5	5	5	5	5
388	10	62	1	1	15	17	1	1	1	1	1	0	1	#NULL!	0	1	20	#NULL!	#NULL!	3	3	3	2	2	3	0.0351	0.0351	70	5	5	5	1	5	5	5	1	5	5	5	5	5	1	5	5	5	5	5	4.5	5
389	10	81	1	0	5	4	2	1	1	1	1	10	#NULL!	#NULL!	0	1	10	#NULL!	1	3	3	3	1	1	2	0.1459	0.1459	60	5	5	5	1	5	3	5	1	5	3	5	5	1	1	1	5	5	5	5	3.5	5
390	10	49	0	1	25	8	3	1	1	1	1	20	#NULL!	#NULL!	0	1	20	#NULL!	1	2	1	1	2	1	3	0.7005	0.7005	40	5	5	5	5	5	5	5	5	5	5	5	5	5	5	1	5	5	5	5	5	5
391	12	58	0	0	1	11	0	0	1	1	2	30	#NULL!	#NULL!	0	2	30	#NULL!	1	1	1	1	2	1	1	0.7902	0.7902	80	5	5	4	1	5	5	5	1	5	5	5	5	5	1	1	5	5	5	5	4.375	5
392	12	35	0	0	1	3	0	0	1	1	2	40	#NULL!	#NULL!	0	2	40	#NULL!	1	1	1	1	1	1	2	1	1	80	5	5	5	5	5	5	5	3	5	5	5	3	3	1	1	5	5	5	5	4.5	5
393	12	80	1	0	7	7	1	1	1	1	1	0	1	#NULL!	0	1	15	#NULL!	#NULL!	2	1	2	3	2	3	0.3227	0.3227	40	5	5	5	5	5	5	5	5	5	5	5	3	5	5	1	5	5	5	5	4.75	5
394	12	42	1	0	1	5	0	0	1	1	1	5	#NULL!	#NULL!	0	1	5	#NULL!	1	1	1	1	1	1	1	1	1	80	5	5	5	5	5	5	5	1	5	5	5	5	3	1	1	5	5	5	5	4.75	5
395	12	72	1	1	6	6	4	1	1	1	1	10	#NULL!	#NULL!	0	1	10	#NULL!	1	2	1	1	3	1	3	0.429	0.429	40	5	5	5	5	5	5	5	5	5	5	5	5	5	5	5	5	5	5	5	5	5
396	12	73	0	1	6	6	2	1	1	1	1	10	#NULL!	#NULL!	0	1	10	#NULL!	1	1	1	1	2	1	2	0.7902	0.7902	80	5	5	5	5	5	5	5	5	5	5	5	5	5	5	5	5	5	5	5	5	5
397	12	59	1	0	6	8	2	1	1	1	1	0	1	#NULL!	0	2	25	#NULL!	#NULL!	1	1	1	1	1	2	1	1	50	5	5	5	5	5	5	5	5	5	5	5	5	5	5	1	5	5	5	5	5	5
398	12	51	0	1	2	10	2	1	1	1	1	15	#NULL!	#NULL!	0	1	15	#NULL!	1	1	1	2	2	2	3	0.6839	0.6839	40	5	5	5	5	5	5	5	2	5	5	5	5	5	2	3	5	5	5	5	5	5
399	12	76	0	0	3	3	3	1	1	1	1	15	#NULL!	#NULL!	0	1	20	#NULL!	1.33333	1	1	1	2	1	3	0.7902	0.7902	50	5	5	5	5	5	5	5	5	5	5	5	5	5	5	2	5	5	5	5	5	5
400	12	49	0	0	11	6	10	1	1	1	1	10	#NULL!	#NULL!	0	2	25	#NULL!	2.5	2	2	3	2	3	3	0.1748	0.1748	40	5	5	5	5	5	5	4	1	5	5	5	1	3	1	1	5	5	5	4.66667	4.25	5
401	12	41	0	0	6	7	2	1	1	1	1	10	#NULL!	#NULL!	0	1	10	#NULL!	1	1	1	1	1	1	2	1	1	75	4	5	5	4	5	5	3	1	5	5	5	5	4	1	3	5	5	5	4	4.75	5
402	12	41	1	1	3	2	6	1	1	1	1	5	#NULL!	#NULL!	0	1	5	#NULL!	1	1	1	2	2	2	3	0.6839	0.6839	40	5	5	5	5	5	5	5	1	5	3	5	1	1	1	1	5	5	5	5	3.75	5
403	12	76	1	0	6	4	2	1	1	1	1	5	#NULL!	#NULL!	0	1	5	#NULL!	1	2	1	1	3	3	2	0.3266	0.3266	90	5	5	5	5	5	5	5	5	5	5	5	5	5	5	5	5	5	5	5	5	5
404	12	35	1	0	1	1	0	0	1	1	1	10	#NULL!	#NULL!	0	2	30	#NULL!	3	2	1	1	1	1	3	0.7601	0.7601	80	5	5	5	1	5	5	5	1	5	1	1	5	1	1	1	1	5	5	5	3.5	3
405	12	38	0	1	3	3	1	1	1	1	1	5	#NULL!	#NULL!	0	1	5	#NULL!	1	2	1	1	3	1	1	0.429	0.429	60	5	5	5	5	5	5	5	1	5	1	5	1	5	1	5	5	5	5	5	4	5
406	12	70	0	1	30	20	1	1	1	1	1	10	#NULL!	#NULL!	1	1	10	#NULL!	1	1	1	1	1	1	2	1	1	80	5	5	5	5	5	5	5	5	5	5	5	5	5	5	5	5	5	5	5	5	5
407	12	59	1	0	15	2	2	1	1	1	3	60	#NULL!	#NULL!	0	3	60	#NULL!	1	1	1	1	3	1	3	0.5187	0.5187	50	5	5	5	5	5	5	5	5	5	5	5	5	5	5	4	5	5	5	5	5	5
408	12	68	0	0	2	3	1	1	1	1	3	50	#NULL!	#NULL!	0	3	50	#NULL!	1	1	1	1	1	1	2	1	1	100	5	5	5	5	5	5	5	5	5	5	5	5	5	5	1	5	5	5	5	5	5
409	12	45	1	0	6	4	0	0	1	1	3	40	#NULL!	#NULL!	0	3	40	#NULL!	1	1	1	1	1	1	3	1	1	60	5	5	5	5	5	5	5	5	5	5	5	5	5	5	5	5	5	5	5	5	5
410	12	49	1	0	2	6	1	1	1	1	1	0	2	#NULL!	0	1	0	#NULL!	#NULL!	1	1	1	2	1	2	0.7902	0.7902	100	5	5	5	1	5	5	5	1	5	5	5	5	2	1	1	5	5	5	5	4.125	5
411	12	50	0	1	20	30	2	1	1	1	1	0	1	#NULL!	0	1	10	#NULL!	#NULL!	1	1	1	2	1	3	0.7902	0.7902	30	5	5	5	5	5	5	5	5	5	5	5	5	5	5	5	5	5	5	5	5	5
412	12	57	0	0	144	20	0	0	1	1	2	40	#NULL!	#NULL!	0	3	70	#NULL!	1.75	2	1	3	3	1	3	0.3188	0.3188	50	5	5	5	5	5	5	5	5	5	5	5	5	5	5	5	1	5	5	5	5	4
413	12	71	1	0	17	12	4	1	1	1	1	5	#NULL!	#NULL!	0	1	15	#NULL!	3	2	2	2	3	1	3	0.2727	0.2727	50	5	5	5	5	5	5	5	5	5	5	5	5	5	5	5	3	5	5	5	5	4.5
414	12	38	0	1	241	6	0	0	1	1	1	20	#NULL!	#NULL!	0	1	20	#NULL!	1	1	1	2	2	2	2	0.6839	0.6839	60	3	3	4	3	3	2	3	2	3	3	2	3	2	2	1	3	3	5	3	2.875	3.25
415	12	71	1	0	6	1	3	1	1	1	2	25	#NULL!	#NULL!	0	3	50	#NULL!	2	2	1	2	2	1	2	0.6454	0.6454	70	5	5	5	5	5	5	5	3	5	5	5	5	5	3	3	5	5	5	5	5	5
416	12	88	1	0	70	50	0	0	1	1	1	5	#NULL!	#NULL!	0	1	10	#NULL!	2	1	1	2	2	1	3	0.7351	0.7351	60	5	5	5	5	5	5	5	5	5	5	5	5	5	5	5	5	5	5	5	5	5
417	12	56	1	0	12	12	1	1	1	1	1	5	#NULL!	#NULL!	0	1	5	#NULL!	1	1	1	1	2	1	2	0.7902	0.7902	60	5	5	5	5	5	5	5	5	5	5	5	5	5	5	5	5	5	5	5	5	5
418	12	88	1	0	110	5	5	1	1	1	1	5	#NULL!	#NULL!	0	1	5	#NULL!	1	2	1	1	1	1	1	0.7601	0.7601	80	5	5	5	5	5	5	5	5	5	5	5	5	5	5	5	5	5	5	5	5	5
419	12	89	1	1	104	20	6	1	1	1	1	20	#NULL!	#NULL!	0	1	20	#NULL!	1	3	3	3	3	2	3	-0.0245	0	70	5	5	5	5	5	5	5	5	5	5	5	5	5	5	5	1	5	5	5	5	4
420	12	71	0	0	140	25	7	1	1	1	1	20	#NULL!	#NULL!	0	1	20	#NULL!	1	3	3	3	3	1	1	0.0267	0.0267	70	5	5	5	5	5	5	5	5	5	5	5	5	5	5	5	5	5	5	5	5	5
451	21	70	0	0	12	1	3	1	1	1	1	10	#NULL!	#NULL!	0	1	10	#NULL!	1	2	1	2	1	1	1	0.705	0.705	50	5	5	5	5	5	5	5	5	5	5	5	5	5	5	3	5	5	5	5	5	5
452	21	74	0	0	1	2	0	0	1	1	2	30	#NULL!	#NULL!	1	2	35	#NULL!	1.16667	1	1	1	1	1	2	1	1	70	5	5	5	1	5	5	5	1	5	5	5	1	5	1	1	5	5	5	5	4	5
453	21	24	1	1	25	15	2	1	1	1	1	10	#NULL!	#NULL!	0	1	10	#NULL!	1	1	1	1	1	1	2	1	1	65	5	5	5	5	5	5	5	5	5	5	5	3	5	4	3	5	5	5	5	4.75	5
454	21	66	1	0	11	1	2	1	1	1	1	5	#NULL!	#NULL!	0	1	10	#NULL!	2	1	1	1	2	1	3	0.7902	0.7902	70	5	5	5	5	5	5	5	4	5	5	5	3	5	5	1	5	5	5	5	4.75	5
455	21	82	0	0	48	4	7	1	1	1	1	15	#NULL!	#NULL!	0	1	15	#NULL!	1	2	2	1	2	1	2	0.5993	0.5993	100	5	5	5	5	5	5	5	4	5	5	5	1	5	4	1	5	5	5	5	4.5	5
456	21	61	0	0	10	12	5	1	1	1	1	0	1	#NULL!	1	2	40	#NULL!	#NULL!	2	2	3	2	1	3	0.2772	0.2772	50	5	5	5	5	5	1	5	5	5	5	5	1	1	5	1	5	5	5	5	3.5	5
457	21	73	1	1	52	60	3	1	1	1	1	5	#NULL!	#NULL!	0	1	10	#NULL!	2	2	1	2	3	2	2	0.3227	0.3227	30	5	5	5	5	5	5	5	5	5	5	5	5	5	5	1	1	5	5	5	5	4
458	21	83	0	0	15	15	0	0	1	1	2	40	#NULL!	#NULL!	1	2	40	#NULL!	1	2	1	2	2	1	2	0.6454	0.6454	50	5	5	5	5	5	5	5	5	5	5	5	1	5	5	1	5	5	5	5	4.5	5
459	21	71	1	0	27	10	9	1	1	1	1	15	#NULL!	#NULL!	0	1	15	#NULL!	1	2	1	1	2	1	1	0.7005	0.7005	80	5	5	5	5	5	5	5	5	5	5	5	1	5	5	1	5	5	5	5	4.5	5
460	21	51	1	0	14	0	2	1	3	0	1	10	#NULL!	#NULL!	1	1	2	#NULL!	0.2	1	1	1	1	1	1	1	1	100	5	5	5	5	5	5	5	5	5	5	5	5	5	5	1	5	5	5	5	5	5
461	21	70	0	0	12	10	1	1	1	1	1	10	#NULL!	#NULL!	1	1	15	#NULL!	1.5	1	1	1	2	1	2	0.7902	0.7902	80	5	5	5	3	5	5	5	5	5	5	5	1	5	5	1	5	5	5	5	4.25	5
462	21	81	1	0	42	10	3	1	1	1	1	10	#NULL!	#NULL!	0	2	25	#NULL!	2.5	1	1	2	1	1	2	0.7947	0.7947	70	5	5	5	5	5	5	5	4	5	5	5	5	5	4	1	1	5	5	5	5	4
463	21	25	1	0	16	14	4	1	3	0	1	5	#NULL!	#NULL!	0	2	40	#NULL!	8	1	1	1	2	1	3	0.7902	0.7902	60	5	5	5	5	5	5	5	1	5	5	1	5	5	1	1	1	5	5	5	5	3
464	21	74	0	1	9	10	3	1	1	1	2	35	#NULL!	#NULL!	0	2	35	#NULL!	1	2	1	2	3	1	1	0.3739	0.3739	50	5	5	5	5	5	5	5	5	5	5	5	5	5	5	1	5	5	5	5	5	5
465	21	36	0	0	3	1	0	0	1	1	1	20	#NULL!	#NULL!	1	1	20	#NULL!	1	1	1	1	1	1	2	1	1	50	5	5	5	5	5	5	5	1	5	5	5	1	5	1	1	5	5	5	5	4.5	5
466	21	22	1	0	1	1	0	0	1	1	1	5	#NULL!	#NULL!	0	1	5	#NULL!	1	1	1	1	1	1	3	1	1	80	5	5	5	5	3	5	3	5	5	5	2	5	5	5	1	1	4	5	4	5	2.75
467	21	67	0	0	11	10	1	1	1	1	1	15	#NULL!	#NULL!	0	1	15	#NULL!	1	1	1	1	2	1	2	0.7902	0.7902	70	5	5	5	5	5	5	5	5	5	5	5	5	5	5	1	5	5	5	5	5	5
468	21	66	1	0	10	10	2	1	1	1	1	15	#NULL!	#NULL!	0	1	15	#NULL!	1	1	1	1	2	1	2	0.7902	0.7902	60	5	5	5	5	5	5	5	5	5	5	5	5	5	5	1	5	5	5	5	5	5
469	21	56	1	0	3	12	4	1	1	1	1	15	#NULL!	#NULL!	0	1	20	#NULL!	1.33333	1	1	1	2	1	2	0.7902	0.7902	70	5	5	5	5	5	5	5	2	5	5	5	5	5	2	1	5	5	5	5	5	5
470	21	87	0	1	47	67	4	1	1	1	1	10	#NULL!	#NULL!	0	1	20	#NULL!	2	1	1	1	2	1	3	0.7902	0.7902	60	5	5	5	5	5	5	5	1	5	5	5	5	5	1	5	3	5	5	5	5	4.5
471	21	65	0	0	43	6	4	1	1	1	1	5	#NULL!	#NULL!	0	1	10	#NULL!	2	3	1	2	1	1	2	0.4034	0.4034	70	5	5	5	5	5	5	5	3	5	5	5	5	5	3	1	3	5	5	5	5	4.5
472	21	91	0	0	35	17	7	1	1	1	1	5	#NULL!	#NULL!	1	1	5	#NULL!	1	2	1	2	2	1	3	0.6454	0.6454	50	5	5	5	5	5	5	5	5	5	5	5	5	5	5	3	5	5	5	5	5	5
473	21	64	1	0	8	5	4	1	1	1	1	5	#NULL!	#NULL!	1	1	5	#NULL!	1	1	1	1	3	1	1	0.5187	0.5187	75	5	5	5	5	5	5	5	4	5	5	5	5	5	4	3	1	5	5	5	5	4
474	21	26	1	0	3	3	0	0	1	1	1	10	#NULL!	#NULL!	0	1	10	#NULL!	1	1	1	1	2	1	2	0.7902	0.7902	90	5	5	5	5	5	5	5	1	5	5	5	5	5	1	1	1	5	5	5	5	4
475	21	51	1	0	2	15	2	1	1	1	1	15	#NULL!	#NULL!	0	1	15	#NULL!	1	2	1	2	3	2	2	0.3227	0.3227	50	5	5	5	5	5	5	5	1	5	5	5	5	5	1	1	1	5	5	5	5	4
476	21	53	1	0	25	20	2	1	1	1	1	10	#NULL!	#NULL!	0	1	20	#NULL!	2	1	1	2	1	1	2	0.7947	0.7947	75	5	5	5	5	5	5	5	4	5	5	5	5	5	4	4	5	5	5	5	5	5
477	21	85	1	0	22	18	3	1	1	1	1	15	#NULL!	#NULL!	0	1	15	#NULL!	1	2	3	3	3	2	3	0.0652	0.0652	40	4	5	2	1	1	2	1	1	3	5	5	1	1	1	1	2	2	4	2.33333	2.5	3
478	21	90	1	0	12	1	4	1	1	1	1	10	#NULL!	#NULL!	0	1	20	#NULL!	2	3	1	3	1	2	3	0.2971	0.2971	70	5	5	5	5	5	5	5	5	5	5	5	5	5	5	1	1	5	5	5	5	4
479	21	88	1	0	12	1	5	1	1	1	1	10	#NULL!	#NULL!	0	1	10	#NULL!	1	3	1	2	2	2	3	0.2926	0.2926	60	5	5	5	5	5	5	5	5	5	5	5	5	5	5	1	2	5	5	5	5	4.25
480	21	88	1	0	39	30	7	1	1	1	2	40	#NULL!	#NULL!	0	2	40	#NULL!	1	3	3	3	3	1	3	0.0267	0.0267	50	5	5	5	5	5	5	5	5	5	5	5	5	5	5	5	5	5	5	5	5	5
481	14	45	1	0	1	3	0	0	1	1	2	35	#NULL!	#NULL!	1	2	30	#NULL!	0.857143	1	1	1	1	1	2	1	1	70	5	5	5	5	5	5	5	2	5	5	5	4	5	4	4	5	5	3	5	4.875	4.5
482	14	66	1	0	12	9	3	1	1	1	1	10	#NULL!	#NULL!	0	1	10	#NULL!	1	1	1	1	1	1	2	1	1	80	5	5	5	5	5	5	5	5	5	5	5	5	5	5	3	5	5	5	5	5	5
483	14	76	0	1	5	11	0	0	1	1	1	10	#NULL!	#NULL!	0	1	15	#NULL!	1.5	1	1	1	1	1	3	1	1	80	5	5	5	3	5	5	5	1	5	5	5	5	5	1	3	5	5	3	5	4.75	4.5
484	14	68	0	1	4	11	0	0	1	1	1	0	3	#NULL!	2	1	5	#NULL!	#NULL!	2	1	2	1	1	3	0.705	0.705	40	5	5	5	5	5	5	5	1	5	5	5	5	5	1	1	5	5	5	5	5	5
485	14	58	0	0	3	4	4	1	1	1	2	40	#NULL!	#NULL!	1	2	40	#NULL!	1	1	1	1	1	3	1	0.5355	0.5355	90	5	5	5	5	5	5	5	5	5	5	5	5	5	5	1	5	5	5	5	5	5
486	14	70	1	0	3	12	4	1	3	0	1	10	#NULL!	#NULL!	0	1	10	#NULL!	1	1	1	1	1	2	2	0.7986	0.7986	95	5	5	5	5	5	5	5	5	5	5	5	5	5	5	4	5	5	5	5	5	5
487	14	88	1	0	17	9	7	1	1	1	1	15	#NULL!	#NULL!	1	1	15	#NULL!	1	2	2	2	2	2	3	0.493	0.493	50	5	5	5	5	5	5	5	4	5	5	5	5	5	4	4	5	5	5	5	5	5
488	14	67	0	0	3	10	0	0	1	1	2	40	#NULL!	#NULL!	0	2	40	#NULL!	1	1	1	1	1	1	2	1	1	90	5	5	5	5	5	5	5	5	5	5	5	5	5	5	3	5	5	5	5	5	5
489	14	69	0	1	18	11	2	1	1	1	1	5	#NULL!	#NULL!	0	1	5	#NULL!	1	1	1	2	1	1	2	0.7947	0.7947	50	5	5	5	5	5	5	5	5	5	5	5	5	5	5	1	5	5	5	5	5	5
490	14	62	1	0	7	8	3	1	1	1	1	10	#NULL!	#NULL!	0	1	10	#NULL!	1	1	1	1	2	2	3	0.739	0.739	80	5	5	5	5	5	5	5	1	5	5	5	5	5	1	4	3	5	5	5	5	4.5
491	14	62	1	0	2	8	4	1	1	1	2	30	#NULL!	#NULL!	1	2	30	#NULL!	1	1	1	1	2	1	2	0.7902	0.7902	70	5	5	5	5	5	5	5	1	5	5	5	5	5	1	1	5	5	5	5	5	5
492	14	77	0	0	9	9	4	1	1	1	1	20	#NULL!	#NULL!	0	1	20	#NULL!	1	1	1	1	2	1	3	0.7902	0.7902	90	5	5	5	5	5	5	5	5	5	5	5	5	5	5	3	5	5	5	5	5	5
493	14	32	1	0	2	2	0	0	1	1	2	30	#NULL!	#NULL!	1	2	30	#NULL!	1	2	1	1	2	2	3	0.6493	0.6493	60	5	5	5	5	2	5	5	3	5	5	2	5	4	2	2	3	1	4	3.66667	4.875	2.75
494	14	81	1	0	17	22	5	1	1	1	1	10	#NULL!	#NULL!	0	1	10	#NULL!	1	1	1	1	2	1	1	0.7902	0.7902	40	5	5	5	5	5	5	5	2	5	5	5	5	5	2	1	5	5	5	5	5	5
495	14	69	1	0	7	3	1	1	1	1	1	15	#NULL!	#NULL!	1	1	20	#NULL!	1.33333	1	1	1	2	1	2	0.7902	0.7902	70	5	5	5	5	5	5	5	5	5	5	5	5	5	5	1	5	5	5	5	5	5
496	14	76	1	1	20	18	4	1	1	1	1	20	#NULL!	#NULL!	0	1	20	#NULL!	1	2	1	2	2	1	3	0.6454	0.6454	70	5	5	5	5	5	5	5	1	5	5	5	5	5	1	1	5	5	5	5	5	5
497	14	80	1	1	25	17	2	1	1	1	1	10	#NULL!	#NULL!	0	1	10	#NULL!	1	2	2	2	3	1	3	0.2727	0.2727	70	5	5	5	5	5	5	5	5	5	5	5	5	5	5	1	5	5	5	5	5	5
498	14	75	0	0	1	11	3	1	1	1	1	10	#NULL!	#NULL!	0	1	10	#NULL!	1	1	1	1	1	1	1	1	1	70	5	5	5	5	5	5	5	1	5	5	5	5	5	1	1	5	5	5	5	5	5
499	14	85	0	0	14	14	5	1	1	1	1	5	#NULL!	#NULL!	0	1	10	#NULL!	2	2	1	1	1	3	2	0.4458	0.4458	80	5	5	5	5	5	5	5	5	5	5	5	5	5	5	1	5	5	5	5	5	5
500	14	75	1	0	11	14	3	1	1	1	1	5	#NULL!	#NULL!	0	1	5	#NULL!	1	2	1	1	2	2	2	0.6493	0.6493	40	5	5	5	5	5	5	5	5	5	5	5	5	5	5	3	5	5	5	5	5	5
501	14	66	1	1	2	6	1	1	1	1	1	5	#NULL!	#NULL!	1	1	5	#NULL!	1	2	1	2	3	3	3	0.2715	0.2715	50	5	5	5	5	1	5	3	1	5	5	1	4	1	1	1	1	4	1	4	4.375	1
502	14	67	1	0	12	12	1	1	1	1	1	10	#NULL!	#NULL!	1	1	10	#NULL!	1	1	1	1	2	1	2	0.7902	0.7902	80	5	5	5	5	1	5	3	1	5	5	3	5	1	1	1	3	5	2	4.33333	4.5	2.25
503	14	73	0	1	35	12	2	1	1	1	3	70	#NULL!	70	0	3	70	70	1	1	1	1	1	1	3	1	1	70	5	5	5	5	5	5	5	2	5	5	5	5	5	4	5	1	5	5	5	5	4
504	14	68	1	0	7	5	1	1	1	1	1	0	2	#NULL!	1	1	0	#NULL!	#NULL!	1	1	2	2	1	2	0.7351	0.7351	60	5	5	5	5	5	1	5	5	5	5	5	1	5	5	1	5	5	5	5	4	5
505	14	74	1	0	5	8	1	1	1	1	1	15	#NULL!	#NULL!	1	1	15	#NULL!	1	1	1	1	1	1	1	1	1	90	5	3	5	1	5	1	5	1	5	3	5	1	1	1	1	5	5	5	5	2.5	5
506	14	75	0	0	2	2	0	0	1	1	1	5	#NULL!	#NULL!	0	1	5	#NULL!	1	1	1	1	1	1	2	1	1	50	5	5	5	1	5	1	5	1	5	5	5	1	5	1	1	5	5	5	5	3.5	5
507	14	91	1	0	16	4	5	1	1	1	1	0	1	#NULL!	0	1	20	#NULL!	#NULL!	2	1	3	2	2	3	0.3272	0.3272	80	5	5	5	3	5	5	5	5	5	5	5	5	5	5	1	1	5	5	5	4.75	4
508	14	91	1	1	7	7	6	1	1	1	1	0	1	#NULL!	0	1	10	#NULL!	#NULL!	3	2	3	3	2	3	0.0767	0.0767	0	5	5	5	5	5	5	5	5	5	5	5	5	5	5	5	1	5	5	5	5	4
509	14	73	1	1	17	9	9	1	1	1	1	5	#NULL!	#NULL!	0	2	15	#NULL!	3	2	1	2	3	2	2	0.3227	0.3227	70	5	5	5	5	5	5	5	2	5	5	5	5	5	5	1	1	5	5	5	5	4
510	14	89	1	0	10	6	7	1	1	1	1	0	1	#NULL!	0	1	20	#NULL!	#NULL!	3	3	3	3	1	2	0.0267	0.0267	45	5	5	5	5	5	5	5	5	5	5	5	5	5	5	3	1	5	5	5	5	4
511	13	90	0	1	18	2	5	1	1	1	1	10	#NULL!	#NULL!	0	1	10	#NULL!	1	2	1	1	2	1	2	0.7005	0.7005	50	5	5	5	5	5	5	5	5	5	5	5	5	5	5	3	5	5	5	5	5	5
512	13	86	1	0	15	15	5	1	1	1	1	0	1	#NULL!	0	1	10	#NULL!	#NULL!	2	2	2	3	2	3	0.2215	0.2215	50	5	5	5	5	5	5	5	5	5	5	5	5	5	5	5	1	1	5	3.66667	5	4
513	13	69	1	0	12	8	3	1	1	1	1	10	#NULL!	#NULL!	0	1	10	#NULL!	1	1	1	1	2	1	2	0.7902	0.7902	70	5	5	5	5	5	5	5	5	5	5	5	5	5	5	3	5	5	5	5	5	5
514	13	74	0	1	12	8	3	1	1	1	1	10	#NULL!	#NULL!	0	1	10	#NULL!	1	1	1	1	1	1	3	1	1	60	5	5	5	5	5	5	5	5	5	5	5	5	5	5	1	5	5	5	5	5	5
515	13	80	1	0	7	4	1	1	1	1	1	10	#NULL!	#NULL!	0	2	40	#NULL!	4	3	1	2	3	2	3	0.233	0.233	50	5	5	5	5	5	5	5	5	5	5	5	5	5	5	3	5	5	5	5	5	5
516	13	84	0	0	7	10	3	1	1	1	1	15	#NULL!	#NULL!	0	2	30	#NULL!	2	2	1	2	2	1	3	0.6454	0.6454	50	5	5	5	5	5	5	5	5	5	5	5	5	5	5	1	5	5	5	5	5	5
517	13	84	1	0	5	3	3	1	1	1	1	20	#NULL!	#NULL!	1	1	20	#NULL!	1	1	1	1	1	1	2	1	1	100	5	5	5	5	5	5	5	5	5	5	5	5	5	5	1	1	5	5	5	5	4
518	13	37	1	0	5	2	1	1	5	0	2	25	#NULL!	#NULL!	0	2	25	#NULL!	1	1	1	1	1	1	1	1	1	80	5	5	5	5	5	5	5	5	5	5	5	5	5	5	3	1	5	5	5	5	4
519	13	51	1	0	12	12	0	0	1	1	2	30	#NULL!	#NULL!	0	3	50	#NULL!	1.66667	1	1	1	1	2	2	0.7986	0.7986	80	5	5	5	5	5	5	5	5	5	5	5	5	5	5	5	5	5	5	5	5	5
520	13	53	0	0	6	6	0	0	1	1	2	30	#NULL!	#NULL!	0	2	30	#NULL!	1	1	1	1	1	1	2	1	1	80	5	5	5	5	5	5	5	5	5	5	5	5	5	5	4	5	5	5	5	5	5
521	13	64	0	0	8	18	2	1	1	1	1	10	#NULL!	#NULL!	0	1	10	#NULL!	1	1	1	1	1	1	2	1	1	90	5	5	5	5	5	5	5	4	5	5	5	5	5	5	1	5	5	5	5	5	5
522	13	61	0	0	20	3	0	0	1	1	1	20	#NULL!	#NULL!	0	1	20	#NULL!	1	2	1	1	1	1	3	0.7601	0.7601	60	5	5	5	5	5	5	5	5	5	5	5	5	5	5	5	5	5	5	5	5	5
523	13	83	0	1	6	33	5	1	1	1	1	10	#NULL!	#NULL!	0	1	20	#NULL!	2	2	1	2	1	1	2	0.705	0.705	10	5	5	5	5	5	5	5	1	5	5	5	5	5	1	1	5	5	5	5	5	5
524	13	60	1	0	5	14	2	1	1	1	1	10	#NULL!	#NULL!	0	1	10	#NULL!	1	1	1	1	1	1	2	1	1	80	5	5	5	5	5	1	4	1	5	5	5	1	1	1	1	5	5	5	4.66667	3.5	5
525	13	48	0	1	6	9	3	1	5	0	3	50	#NULL!	#NULL!	0	3	50	#NULL!	1	1	1	1	1	1	2	1	1	80	5	5	5	5	5	5	5	5	5	5	5	5	5	5	5	5	5	5	5	5	5
526	13	90	1	1	15	15	4	1	1	1	1	10	#NULL!	#NULL!	0	1	10	#NULL!	1	2	2	2	3	2	1	0.2215	0.2215	80	5	5	5	3	5	5	1	3	5	5	5	3	3	1	1	5	5	3	3.66667	4.25	4.5
527	13	43	1	0	2	1	0	0	1	1	1	0	1	#NULL!	0	1	0	#NULL!	#NULL!	1	1	1	2	2	2	0.739	0.739	50	5	5	5	5	4	5	5	1	5	5	1	4	4	3	3	5	5	5	5	4.75	3.75
528	13	48	0	0	1	3	0	0	1	1	1	20	#NULL!	#NULL!	0	2	40	#NULL!	2	1	1	1	1	1	2	1	1	80	5	5	5	5	5	5	5	1	5	5	5	5	5	5	5	5	5	5	5	5	5
529	13	75	1	1	7	6	3	1	1	1	1	20	#NULL!	#NULL!	0	1	20	#NULL!	1	1	1	2	1	3	3	0.4804	0.4804	10	1	3	5	1	5	5	1	1	3	1	5	3	1	1	5	5	3	1	1.66667	2.75	4
530	13	69	1	0	152	50	5	1	1	1	1	5	#NULL!	#NULL!	0	3	60	#NULL!	12	2	1	1	2	1	3	0.7005	0.7005	50	5	5	5	5	5	5	5	5	5	5	5	5	5	4	5	5	5	5	5	5	5
531	13	63	1	0	6	17	3	1	1	1	1	0	1	#NULL!	0	1	0	#NULL!	#NULL!	2	1	2	2	1	3	0.6454	0.6454	30	5	5	5	5	5	5	5	5	5	5	5	5	5	5	5	5	1	5	3.66667	5	5
532	13	52	0	1	5	18	3	1	1	1	1	5	#NULL!	#NULL!	1	1	20	#NULL!	4	1	1	1	2	2	2	0.739	0.739	70	5	5	5	5	5	5	5	5	5	5	5	5	5	5	5	5	5	5	5	5	5
533	13	71	1	0	2	7	0	0	1	1	1	20	#NULL!	#NULL!	0	1	20	#NULL!	1	2	2	2	1	1	3	0.6038	0.6038	40	5	5	5	5	5	5	5	5	5	5	5	5	5	5	5	5	5	5	5	5	5
534	13	74	1	0	9	14	3	1	1	1	1	5	#NULL!	#NULL!	0	1	5	#NULL!	1	1	1	2	2	1	3	0.7351	0.7351	70	5	5	5	5	5	1	5	5	5	5	5	5	5	5	1	5	5	5	5	4.5	5
535	13	70	1	1	53	35	5	1	1	1	3	200	#NULL!	200	0	1	200	200	1	2	1	2	3	2	2	0.3227	0.3227	0	5	5	5	5	5	5	5	1	5	5	5	3	5	1	1	5	5	5	5	4.75	5
536	13	30	0	0	8	7	0	0	3	0	1	15	#NULL!	#NULL!	0	2	30	#NULL!	2	2	2	2	3	2	3	0.2215	0.2215	0	5	5	5	3	3	5	2	1	5	5	3	1	1	1	1	3	3	3	3.33333	3.75	3
537	13	76	0	1	13	16	7	1	1	1	1	10	#NULL!	#NULL!	0	1	10	#NULL!	1	2	3	3	2	1	3	0.176	0.176	30	5	5	5	5	5	5	5	5	5	5	5	5	5	5	5	5	5	5	5	5	5
538	13	93	1	0	16	10	5	1	1	1	1	5	#NULL!	#NULL!	1	1	5	#NULL!	1	2	2	3	2	1	3	0.2772	0.2772	80	4	3	3	3	4	1	1	1	3	5	4	1	3	1	1	5	3	1	2.66667	2.75	3.5
539	13	74	1	1	60	5	4	1	1	1	1	20	#NULL!	#NULL!	0	3	50	#NULL!	2.5	3	3	3	3	2	3	-0.0245	0	20	5	5	5	5	5	5	5	5	5	5	5	5	5	5	5	5	5	5	5	5	5
540	13	89	1	0	15	3	3	1	1	1	1	5	#NULL!	#NULL!	0	1	20	#NULL!	4	2	3	3	3	1	3	0.1164	0.1164	30	5	5	5	5	5	5	5	5	5	5	5	5	5	5	1	1	5	5	5	5	4
541	18	53	1	0	7	4	0	0	1	1	2	40	#NULL!	#NULL!	1	2	40	#NULL!	1	1	1	1	1	1	2	1	1	90	5	5	5	5	5	1	5	1	5	5	5	1	5	1	1	5	5	5	5	4	5
542	18	73	0	0	18	22	0	0	3	0	3	50	#NULL!	#NULL!	0	3	50	#NULL!	1	2	1	1	1	2	1	0.7089	0.7089	100	5	5	5	5	5	5	5	5	5	5	5	5	5	5	3	2	5	5	5	5	4.25
543	18	75	0	1	44	19	0	0	1	1	3	100	#NULL!	100	1	3	100	100	1	2	1	2	1	3	1	0.3907	0.3907	70	5	5	5	5	5	5	5	5	5	5	5	5	5	5	1	5	5	5	5	5	5
544	18	61	1	0	2	2	1	1	1	1	1	20	#NULL!	#NULL!	1	1	20	#NULL!	1	2	1	1	2	2	2	0.6493	0.6493	80	5	5	5	5	5	5	5	4	5	5	5	5	5	4	2	1	5	5	5	5	4
545	18	37	0	0	4	3	0	0	1	1	2	40	#NULL!	#NULL!	0	2	40	#NULL!	1	1	1	1	1	1	1	1	1	60	5	5	5	4	5	5	5	5	5	5	5	3	3	3	5	3	5	3	5	4.375	4
546	18	76	1	0	60	6	1	1	1	1	1	10	#NULL!	#NULL!	0	1	10	#NULL!	1	2	1	2	3	2	2	0.3227	0.3227	50	5	5	5	5	5	5	5	5	5	5	5	5	5	5	1	5	5	5	5	5	5
547	18	74	0	0	24	3	1	1	1	1	1	20	#NULL!	#NULL!	0	1	20	#NULL!	1	1	1	1	1	1	2	1	1	80	5	5	5	5	5	5	5	5	5	5	5	5	5	5	5	2	5	5	5	5	4.25
548	18	32	0	0	1	1	1	1	2	0	1	10	#NULL!	#NULL!	0	1	10	#NULL!	1	1	1	1	1	1	1	1	1	85	3	3	3	4	4	3	1	1	3	4	3	1	4	1	1	2	3	4	2.33333	3.125	3.25
549	18	62	1	0	110	20	1	1	1	1	1	5	#NULL!	#NULL!	0	1	5	#NULL!	1	1	1	1	1	1	2	1	1	80	5	5	5	1	5	1	5	1	5	5	5	1	5	1	1	5	5	5	5	3.5	5
550	18	53	0	0	6	6	0	0	1	1	2	30	#NULL!	#NULL!	0	2	30	#NULL!	1	1	1	1	1	1	1	1	1	70	5	5	5	5	5	5	4	5	5	5	5	5	5	5	5	5	5	5	4.66667	5	5
551	18	76	1	0	23	12	1	1	3	0	2	25	#NULL!	#NULL!	0	1	25	#NULL!	1	1	1	1	2	1	2	0.7902	0.7902	80	5	5	5	5	5	5	5	5	5	5	5	5	5	5	5	1	5	5	5	5	4
552	18	86	0	1	51	19	3	1	1	1	1	0	2	#NULL!	1	2	40	#NULL!	#NULL!	2	1	2	2	2	3	0.5942	0.5942	50	5	5	5	5	5	3	5	1	5	5	5	5	5	1	1	5	5	5	5	4.75	5
553	18	81	1	0	27	12	0	0	1	1	2	30	#NULL!	#NULL!	1	2	30	#NULL!	1	1	1	1	2	1	2	0.7902	0.7902	80	5	5	5	5	5	3	5	2	5	5	5	1	5	1	1	5	5	5	5	4.25	5
554	18	71	1	1	20	24	4	1	1	1	1	10	#NULL!	#NULL!	0	1	10	#NULL!	1	2	1	2	1	2	1	0.6538	0.6538	90	4	1	3	1	4	1	4	1	5	5	5	1	5	1	5	5	5	5	4.33333	2.75	4.75
555	18	75	0	0	18	18	3	1	1	1	2	40	#NULL!	#NULL!	1	2	40	#NULL!	1	1	1	1	1	1	3	1	1	80	5	5	5	5	5	5	5	5	5	5	5	1	5	5	1	5	5	5	5	4.5	5
556	18	66	0	0	11	18	0	0	1	1	2	25	#NULL!	#NULL!	0	2	25	#NULL!	1	1	1	1	2	1	1	0.7902	0.7902	70	5	5	5	3	5	5	4	1	5	5	5	5	3	1	1	5	5	5	4.66667	4.5	5
557	18	69	1	0	20	16	0	0	1	1	1	5	#NULL!	#NULL!	0	1	20	#NULL!	4	2	2	3	3	3	3	0.1152	0.1152	10	5	5	5	5	5	5	5	1	5	5	5	5	5	1	1	1	5	5	5	5	4
558	18	91	0	1	11	4	1	1	1	1	3	60	#NULL!	#NULL!	1	3	60	#NULL!	1	2	1	2	2	2	2	0.5942	0.5942	80	5	5	5	5	5	5	5	5	5	5	5	5	5	5	5	5	5	5	5	5	5
559	18	76	1	0	20	7	1	1	1	1	3	45	#NULL!	#NULL!	0	3	45	#NULL!	1	1	1	1	2	1	2	0.7902	0.7902	80	5	5	5	5	5	5	5	5	5	5	5	5	5	5	5	5	5	5	5	5	5
560	18	78	1	0	27	10	1	1	1	1	1	10	#NULL!	#NULL!	0	1	10	#NULL!	1	2	1	1	2	2	2	0.6493	0.6493	60	5	5	3	5	5	5	5	1	4	5	5	1	5	1	1	5	5	5	5	4.125	5
561	18	42	0	0	1	1	1	1	1	1	1	20	#NULL!	#NULL!	0	1	20	#NULL!	1	1	1	1	1	1	2	1	1	70	3	4	4	1	3	1	2	1	5	2	3	1	2	1	1	3	3	5	2.66667	2.5	3.5
562	18	65	1	1	6	6	2	1	1	1	1	5	#NULL!	#NULL!	0	1	5	#NULL!	1	1	1	1	3	2	3	0.4675	0.4675	50	5	5	5	5	5	5	5	2	5	5	5	5	5	2	1	5	5	5	5	5	5
563	18	91	1	1	12	1	2	1	1	1	#NULL!	#NULL!	#NULL!	#NULL!	0	#NULL!	#NULL!	#NULL!	#NULL!	1	1	2	1	1	3	0.7947	0.7947	80	5	5	1	5	5	5	5	5	5	5	5	5	5	5	5	1	5	5	5	4.5	4
564	18	65	1	1	12	15	4	1	1	1	1	20	#NULL!	#NULL!	0	1	20	#NULL!	1	1	1	1	2	3	2	0.4759	0.4759	60	5	5	5	5	5	5	5	5	5	5	5	5	5	5	5	5	5	5	5	5	5
565	18	50	1	0	1	2	1	1	1	1	1	20	#NULL!	#NULL!	0	1	20	#NULL!	1	2	1	1	2	1	2	0.7005	0.7005	60	4	5	3	1	5	1	5	1	5	4	5	3	3	1	1	5	5	3	4.66667	3.125	4.5
566	18	75	1	0	3	3	1	1	1	1	1	20	#NULL!	#NULL!	0	1	20	#NULL!	1	1	1	1	1	1	2	1	1	70	5	5	5	3	5	5	5	3	5	4	5	4	4	1	1	5	5	5	5	4.375	5
567	18	91	0	1	17	19	6	1	1	1	#NULL!	#NULL!	#NULL!	#NULL!	0	#NULL!	#NULL!	#NULL!	#NULL!	3	3	3	3	1	3	0.0267	0.0267	20	5	5	5	5	5	5	5	5	5	5	5	5	5	5	1	1	5	5	5	5	4
568	18	86	1	0	59	13	3	1	1	1	1	20	#NULL!	#NULL!	0	1	20	#NULL!	1	3	3	3	2	2	3	0.0351	0.0351	50	5	5	5	5	5	5	5	5	5	5	5	5	5	5	5	5	5	5	5	5	5
569	18	44	0	0	58	13	0	0	1	1	2	30	#NULL!	#NULL!	0	2	30	#NULL!	1	2	2	2	2	2	2	0.493	0.493	65	5	5	5	5	5	5	5	5	5	5	5	5	5	2	1	1	5	5	5	5	4
570	18	74	0	0	18	2	4	1	1	1	1	10	#NULL!	#NULL!	0	1	10	#NULL!	1	2	1	2	1	1	1	0.705	0.705	40	5	5	5	5	5	5	5	5	5	5	5	5	5	5	5	1	5	5	5	5	4
571	23	77	1	0	112	9	5	1	1	1	1	5	#NULL!	#NULL!	0	2	30	#NULL!	6	2	3	3	3	3	2	0.014	0.014	30	5	5	5	5	5	5	5	5	5	5	5	5	5	5	5	1	5	5	5	5	4
572	23	54	0	1	15	21	0	0	1	1	1	15	#NULL!	#NULL!	1	3	100	100	6.66667	1	1	1	1	1	2	1	1	70	5	5	5	5	5	5	5	5	5	5	5	5	5	5	5	5	5	5	5	5	5
573	23	66	0	0	9	2	3	1	1	1	1	0	1	#NULL!	0	1	10	#NULL!	#NULL!	1	1	1	2	1	2	0.7902	0.7902	90	5	5	5	5	5	5	5	5	5	5	5	5	5	5	5	5	5	5	5	5	5
574	23	65	0	0	20	5	4	1	1	1	1	15	#NULL!	#NULL!	0	1	15	#NULL!	1	1	1	1	1	1	3	1	1	90	5	5	5	5	5	5	5	1	5	5	5	5	5	1	1	1	5	5	5	5	4
575	23	90	1	0	91	10	4	1	1	1	1	15	#NULL!	#NULL!	0	1	15	#NULL!	1	2	1	1	2	1	2	0.7005	0.7005	60	5	5	5	5	5	5	5	5	5	5	5	5	5	5	1	5	5	5	5	5	5
576	23	81	1	0	28	17	3	1	1	1	1	5	#NULL!	#NULL!	1	1	15	#NULL!	3	2	1	2	2	1	3	0.6454	0.6454	40	5	5	5	5	5	5	5	5	5	5	5	5	5	5	1	5	5	5	5	5	5
577	23	86	0	1	36	22	4	1	1	1	1	3	#NULL!	#NULL!	1	1	20	#NULL!	6.66667	1	1	2	1	1	3	0.7947	0.7947	60	5	5	5	5	5	5	5	5	5	5	5	5	5	5	1	5	5	5	5	5	5
578	23	59	1	0	13	3	2	1	1	1	1	5	#NULL!	#NULL!	0	2	40	#NULL!	8	1	1	1	2	2	2	0.739	0.739	50	5	5	5	5	5	5	5	1	5	5	5	5	5	1	1	5	5	5	5	5	5
579	23	63	0	0	8	12	2	1	1	1	1	20	#NULL!	#NULL!	0	1	20	#NULL!	1	1	1	1	1	1	2	1	1	70	5	5	5	5	5	1	5	1	5	5	5	1	1	1	1	5	5	1	5	3.5	4
580	23	75	1	0	6	10	1	1	1	1	1	20	#NULL!	#NULL!	0	1	20	#NULL!	1	1	1	1	1	1	2	1	1	80	5	5	5	5	5	5	5	5	5	5	5	5	3	5	1	5	5	5	5	4.75	5
581	23	66	1	0	35	8	2	1	1	1	1	20	#NULL!	#NULL!	0	1	20	#NULL!	1	1	1	1	1	1	3	1	1	80	5	5	5	5	5	5	5	5	5	5	5	5	5	5	5	5	5	5	5	5	5
582	23	67	1	0	10	4	4	1	1	1	1	10	#NULL!	#NULL!	0	1	20	#NULL!	2	1	1	1	2	1	2	0.7902	0.7902	60	5	5	5	5	5	5	5	5	5	5	5	5	5	5	1	5	5	5	5	5	5
583	23	57	1	0	27	9	2	1	1	1	3	60	#NULL!	#NULL!	1	3	60	#NULL!	1	2	1	2	3	2	2	0.3227	0.3227	80	5	5	5	5	5	5	5	5	5	5	5	5	5	5	5	1	5	5	5	5	4
584	23	72	1	0	3	4	0	0	1	1	1	15	#NULL!	#NULL!	0	1	15	#NULL!	1	1	1	1	1	1	2	1	1	90	5	5	5	5	5	5	5	5	5	5	5	1	5	5	5	5	5	5	5	4.5	5
585	23	80	0	0	18	22	0	0	1	1	2	30	#NULL!	#NULL!	0	2	30	#NULL!	1	2	1	3	3	1	2	0.3188	0.3188	60	5	5	5	5	5	5	5	1	5	5	5	1	5	1	1	5	5	5	5	4.5	5
586	23	80	0	1	10	10	0	0	1	1	1	10	#NULL!	#NULL!	0	1	20	#NULL!	2	1	1	1	1	2	2	0.7986	0.7986	70	5	5	5	5	5	5	5	5	5	5	5	5	5	5	5	1	5	5	5	5	4
587	23	34	1	0	2	5	0	0	1	1	1	10	#NULL!	#NULL!	0	1	10	#NULL!	1	2	1	1	1	1	1	0.7601	0.7601	60	5	5	5	1	4	1	5	1	5	3	3	1	1	1	1	5	3	1	4.33333	2.75	3.25
588	23	71	0	0	22	16	2	1	1	1	1	10	#NULL!	#NULL!	0	1	10	#NULL!	1	1	1	1	2	1	1	0.7902	0.7902	70	5	5	5	1	5	1	5	1	5	5	5	1	1	1	1	5	5	1	5	3	4
589	23	83	0	0	19	32	3	1	1	1	2	25	#NULL!	#NULL!	1	2	25	#NULL!	1	2	2	1	2	1	2	0.5993	0.5993	30	5	5	5	5	5	5	5	1	5	5	5	5	5	1	1	5	5	5	5	5	5
590	23	79	0	1	10	5	3	1	1	1	1	0	1	#NULL!	0	1	5	#NULL!	#NULL!	2	1	1	2	1	1	0.7005	0.7005	80	5	5	5	5	5	5	5	5	5	5	5	5	5	5	1	5	5	5	5	5	5
591	23	19	1	1	3	16	1	1	1	1	1	5	#NULL!	#NULL!	1	1	5	#NULL!	1	1	1	1	1	2	2	0.7986	0.7986	90	5	1	1	1	5	5	5	1	5	5	5	5	1	1	1	5	5	1	5	3	4
592	23	63	0	0	6	0	1	1	1	1	1	10	#NULL!	#NULL!	1	1	10	#NULL!	1	1	1	1	1	1	2	1	1	80	5	5	5	4	5	5	5	1	5	4	5	1	1	1	1	5	5	5	5	3.75	5
593	23	64	1	1	29	26	2	1	1	1	1	20	#NULL!	#NULL!	0	1	20	#NULL!	1	1	1	1	1	1	2	1	1	70	5	5	5	5	5	5	5	2	5	5	5	5	5	1	1	5	5	5	5	5	5
594	23	80	0	1	10	9	3	1	1	1	1	20	#NULL!	#NULL!	1	1	20	#NULL!	1	1	1	1	1	1	2	1	1	90	5	5	5	5	5	5	5	5	5	5	5	5	1	5	5	5	5	5	5	4.5	5
595	23	80	1	1	33	16	0	0	1	1	2	40	#NULL!	#NULL!	0	2	40	#NULL!	1	1	1	1	1	1	2	1	1	80	5	5	5	5	5	5	5	5	5	5	5	5	5	5	1	5	5	5	5	5	5
596	23	67	1	0	1	2	2	1	1	1	2	40	#NULL!	#NULL!	1	2	40	#NULL!	1	1	1	1	2	1	3	0.7902	0.7902	60	5	5	5	5	5	5	5	5	5	5	5	5	5	5	1	5	5	5	5	5	5
597	23	82	1	1	21	6	0	0	1	1	2	20	#NULL!	#NULL!	0	1	20	#NULL!	1	2	2	2	2	1	2	0.5442	0.5442	60	5	5	5	5	5	5	5	5	5	5	5	5	5	5	1	5	5	5	5	5	5
598	23	81	1	1	22	25	3	1	1	1	2	30	#NULL!	#NULL!	0	2	30	#NULL!	1	3	1	1	3	1	2	0.3393	0.3393	20	1	5	5	5	5	5	5	5	5	5	5	5	5	5	5	5	5	5	3.66667	5	5
599	23	87	1	1	106	45	6	1	1	1	1	5	#NULL!	#NULL!	0	2	30	#NULL!	6	3	3	3	3	1	3	0.0267	0.0267	10	5	5	5	5	5	5	5	5	5	5	5	5	5	5	5	1	5	5	5	5	4
600	23	83	0	0	12	6	2	1	1	1	2	25	#NULL!	#NULL!	0	2	25	#NULL!	1	2	2	2	1	1	3	0.6038	0.6038	20	5	5	5	5	5	5	5	5	5	5	5	5	5	5	5	1	5	5	5	5	4
601	15	67	1	0	4	6	4	1	1	1	1	10	#NULL!	#NULL!	0	3	60	#NULL!	6	2	1	1	3	1	3	0.429	0.429	60	5	5	5	5	5	5	5	5	5	5	5	5	5	5	1	1	5	5	5	5	4
602	15	41	0	0	5	5	1	1	1	1	1	25	#NULL!	#NULL!	1	2	25	#NULL!	1	1	1	1	1	1	2	1	1	80	5	5	5	5	5	5	5	1	5	5	5	5	5	1	1	5	5	3	5	5	4.5
603	15	49	1	1	4	3	1	1	1	1	2	35	#NULL!	#NULL!	1	2	35	#NULL!	1	1	1	1	1	1	2	1	1	90	5	5	5	5	5	5	5	5	5	5	5	5	5	5	5	5	5	5	5	5	5
604	15	84	1	0	4	4	2	1	1	1	1	20	#NULL!	#NULL!	0	1	20	#NULL!	1	1	1	1	2	1	2	0.7902	0.7902	60	5	5	5	5	5	5	5	5	5	5	5	3	5	5	1	5	5	5	5	4.75	5
605	15	71	0	0	12	6	3	1	1	1	1	10	#NULL!	#NULL!	0	1	15	#NULL!	1.5	1	1	1	1	1	2	1	1	70	5	5	5	5	5	5	5	5	5	5	5	5	5	5	1	5	5	5	5	5	5
606	15	76	1	0	12	6	3	1	1	1	1	5	#NULL!	#NULL!	0	1	10	#NULL!	2	1	1	1	1	1	2	1	1	80	5	5	5	5	5	5	5	5	5	5	5	5	5	5	1	5	5	5	5	5	5
607	15	89	1	0	12	3	3	1	1	1	1	5	#NULL!	#NULL!	0	1	5	#NULL!	1	1	1	2	3	1	2	0.4636	0.4636	60	5	5	5	5	5	5	5	1	5	5	5	5	5	1	1	5	5	5	5	5	5
608	15	77	1	0	6	3	0	0	1	1	1	10	#NULL!	#NULL!	0	1	10	#NULL!	1	2	1	1	2	2	1	0.6493	0.6493	100	5	5	5	5	5	5	5	5	5	5	5	5	5	5	3	5	5	5	5	5	5
609	15	83	1	0	3	2	2	1	1	1	1	20	#NULL!	#NULL!	0	2	30	#NULL!	1.5	1	1	2	1	1	1	0.7947	0.7947	70	5	5	5	5	5	5	5	5	5	5	5	5	5	5	5	5	5	5	5	5	5
610	15	80	0	0	12	10	5	1	1	1	1	10	#NULL!	#NULL!	0	1	10	#NULL!	1	2	2	2	2	2	3	0.493	0.493	40	5	5	5	5	5	5	5	5	5	5	5	5	5	5	1	5	5	5	5	5	5
611	15	75	1	1	6	6	2	1	1	1	1	5	#NULL!	#NULL!	0	1	5	#NULL!	1	1	1	2	2	1	3	0.7351	0.7351	60	5	5	5	5	1	5	5	1	5	5	1	5	5	1	3	1	5	3	5	5	1.5
612	15	66	0	0	12	0	6	1	1	1	2	25	#NULL!	#NULL!	0	2	25	#NULL!	1	2	1	2	3	2	3	0.3227	0.3227	40	5	5	5	1	5	1	3	5	5	5	5	1	1	1	5	3	5	5	4.33333	3	4.5
613	15	70	1	0	2	3	2	1	1	1	3	60	#NULL!	#NULL!	0	3	60	#NULL!	1	1	1	1	2	2	1	0.739	0.739	80	5	5	5	5	5	5	5	5	5	5	5	5	5	5	5	1	5	5	5	5	4
614	15	72	1	1	10	6	6	1	1	1	1	10	#NULL!	#NULL!	0	1	10	#NULL!	1	2	2	3	2	1	3	0.2772	0.2772	30	5	5	5	5	5	5	5	5	5	5	5	5	5	5	5	5	5	5	5	5	5
615	15	88	0	0	5	0	4	1	1	1	2	30	#NULL!	#NULL!	0	2	30	#NULL!	1	1	1	1	1	1	1	1	1	90	5	5	5	5	5	5	5	5	5	5	5	5	5	5	5	1	5	5	5	5	4
616	15	83	0	0	10	25	2	1	1	1	1	10	#NULL!	#NULL!	1	1	10	#NULL!	1	1	1	1	2	1	2	0.7902	0.7902	80	5	5	5	5	5	5	5	5	5	5	5	5	5	5	5	1	5	5	5	5	4
617	15	82	1	0	9	1	4	1	1	1	1	10	#NULL!	#NULL!	0	1	10	#NULL!	1	1	1	1	1	1	2	1	1	90	5	5	5	5	5	5	5	5	5	5	1	5	1	5	5	5	5	5	5	4.5	4
618	15	83	1	0	9	2	4	1	1	1	1	5	#NULL!	#NULL!	0	1	5	#NULL!	1	1	1	1	1	1	2	1	1	90	5	5	5	5	5	5	5	5	5	5	5	5	5	5	4	5	5	5	5	5	5
619	15	49	0	0	3	10	0	0	1	1	2	40	#NULL!	#NULL!	0	3	60	#NULL!	1.5	1	1	1	1	2	2	0.7986	0.7986	80	5	5	5	5	5	5	5	5	5	5	5	5	5	5	5	5	5	5	5	5	5
620	15	67	0	0	5	2	3	1	1	1	3	50	#NULL!	#NULL!	0	3	50	#NULL!	1	1	1	1	2	1	1	0.7902	0.7902	80	5	5	5	5	5	5	5	1	5	5	5	5	5	1	1	5	5	5	5	5	5
621	15	53	1	0	1	3	1	1	3	0	2	30	#NULL!	#NULL!	0	2	40	#NULL!	1.33333	1	1	1	2	2	3	0.739	0.739	80	5	5	5	5	5	5	5	5	5	5	5	5	5	5	1	5	5	5	5	5	5
622	15	59	0	0	13	2	2	1	1	1	1	20	#NULL!	#NULL!	1	1	20	#NULL!	1	1	1	1	2	1	2	0.7902	0.7902	60	5	5	5	5	5	5	5	5	5	5	5	5	5	5	5	5	5	5	5	5	5
623	15	93	1	1	19	20	3	1	1	1	3	40	#NULL!	#NULL!	0	2	40	#NULL!	1	2	1	2	2	1	3	0.6454	0.6454	90	5	5	5	5	5	5	5	5	5	5	5	5	5	5	5	5	5	5	5	5	5
624	15	57	0	0	12	2	3	1	1	1	2	35	#NULL!	#NULL!	1	2	35	#NULL!	1	1	1	1	2	1	3	0.7902	0.7902	50	5	5	5	5	5	5	5	1	5	5	5	5	5	1	1	5	5	5	5	5	5
625	15	71	1	0	18	5	2	1	1	1	1	5	#NULL!	#NULL!	0	1	5	#NULL!	1	2	1	1	3	1	2	0.429	0.429	100	5	5	5	5	5	5	5	1	5	5	5	5	5	5	1	5	5	5	5	5	5
626	15	77	1	0	11	8	4	1	1	1	2	30	#NULL!	#NULL!	0	2	30	#NULL!	1	1	1	1	2	1	3	0.7902	0.7902	80	5	5	5	5	5	5	5	5	5	5	5	5	5	5	1	5	5	5	5	5	5
627	15	92	1	1	21	3	3	1	1	1	2	30	#NULL!	#NULL!	0	2	30	#NULL!	1	2	2	2	2	1	2	0.5442	0.5442	50	5	5	5	5	5	5	5	5	5	5	5	5	5	5	1	5	5	5	5	5	5
628	15	98	1	0	12	6	4	1	1	1	1	20	#NULL!	#NULL!	0	1	20	#NULL!	1	2	1	2	3	1	2	0.3739	0.3739	70	5	5	5	5	5	5	5	5	5	5	5	5	5	5	5	5	5	5	5	5	5
629	15	73	1	0	12	#NULL!	3	1	1	1	2	30	#NULL!	#NULL!	0	2	30	#NULL!	1	2	2	3	2	1	2	0.2772	0.2772	20	5	5	5	1	5	5	5	5	5	5	5	5	5	5	1	5	5	1	5	4.5	4
630	15	102	1	1	15	13	4	1	1	1	2	30	#NULL!	#NULL!	0	3	30	#NULL!	1	2	3	3	2	1	3	0.176	0.176	20	5	5	5	5	5	5	5	5	5	5	5	5	5	5	5	1	5	5	5	5	4
631	11	74	1	1	11	21	5	1	1	1	1	5	#NULL!	#NULL!	0	1	10	#NULL!	2	1	1	1	2	1	3	0.7902	0.7902	50	5	5	5	5	5	5	5	5	5	5	5	5	5	5	1	5	5	1	5	5	4
632	11	35	1	1	0	10	0	0	1	1	1	5	#NULL!	#NULL!	0	3	60	#NULL!	12	1	1	1	1	1	2	1	1	90	5	5	5	5	5	1	5	1	5	5	5	1	5	1	1	5	5	1	5	4	4
633	11	81	1	1	13	24	4	1	1	1	2	30	#NULL!	#NULL!	0	2	30	#NULL!	1	1	1	2	2	1	2	0.7351	0.7351	80	5	5	5	5	5	5	5	5	5	5	5	1	5	5	1	5	5	5	5	4.5	5
634	11	69	0	0	12	12	4	1	1	1	1	5	#NULL!	#NULL!	0	1	5	#NULL!	1	1	1	1	1	1	2	1	1	100	5	5	5	5	5	5	5	3	5	5	5	5	5	3	1	5	5	5	5	5	5
635	11	84	1	0	19	4	2	1	1	1	1	5	#NULL!	#NULL!	0	1	10	#NULL!	2	1	1	1	2	1	2	0.7902	0.7902	80	5	5	5	5	5	5	5	5	5	5	5	5	5	5	5	1	5	5	5	5	4
636	11	74	0	0	18	4	3	1	1	1	#NULL!	#NULL!	#NULL!	#NULL!	0	#NULL!	#NULL!	#NULL!	#NULL!	1	1	1	1	1	2	1	1	80	5	5	5	5	5	5	5	5	5	5	5	5	5	5	1	5	5	5	5	5	5
637	11	73	1	0	12	3	3	1	1	1	#NULL!	#NULL!	#NULL!	#NULL!	0	#NULL!	#NULL!	#NULL!	#NULL!	2	1	1	1	2	2	0.7089	0.7089	80	5	5	5	5	5	5	5	5	5	5	5	5	5	5	1	5	5	5	5	5	5
638	11	43	1	0	2	8	1	1	1	1	1	20	#NULL!	#NULL!	1	1	20	#NULL!	1	1	1	1	1	2	2	0.7986	0.7986	80	5	5	4	1	5	5	5	1	5	5	5	4	1	1	3	5	5	3	5	3.75	4.5
639	11	79	0	0	3	10	2	1	1	1	1	5	#NULL!	#NULL!	0	1	5	#NULL!	1	1	1	1	1	1	2	1	1	90	5	5	5	5	5	5	5	5	5	5	5	5	5	5	1	5	5	5	5	5	5
640	11	77	1	1	27	34	6	1	1	1	1	0	2	#NULL!	0	1	20	#NULL!	#NULL!	1	1	2	2	1	3	0.7351	0.7351	80	5	5	5	5	5	5	5	5	5	5	5	5	5	5	3	5	5	5	5	5	5
641	11	84	0	1	0	0	0	0	1	1	1	10	#NULL!	#NULL!	0	1	10	#NULL!	1	2	1	2	2	1	2	0.6454	0.6454	0	5	5	5	5	5	5	5	3	5	5	5	5	5	3	1	5	5	5	5	5	5
642	11	77	1	1	5	3	0	0	1	1	1	5	#NULL!	#NULL!	0	1	5	#NULL!	1	2	1	3	2	1	2	0.3784	0.3784	80	5	5	5	5	5	5	5	2	5	5	5	5	5	2	1	5	5	1	5	5	4
643	11	50	0	0	30	6	0	0	1	1	2	25	#NULL!	#NULL!	0	2	25	#NULL!	1	1	1	1	2	1	2	0.7902	0.7902	70	5	5	5	5	5	5	5	5	5	5	5	5	5	5	1	5	5	5	5	5	5
644	11	78	0	0	4	4	0	0	1	1	2	30	#NULL!	#NULL!	0	2	30	#NULL!	1	1	1	1	1	1	2	1	1	60	5	5	5	5	5	5	5	5	5	5	5	5	5	5	5	5	5	5	5	5	5
645	11	42	1	0	3	2	0	0	1	1	1	10	#NULL!	#NULL!	0	1	10	#NULL!	1	1	1	1	1	1	3	1	1	70	5	5	5	5	5	5	5	1	5	5	5	5	5	1	5	5	5	5	5	5	5
646	11	61	0	0	3	5	1	1	1	1	1	0	1	#NULL!	0	2	25	#NULL!	#NULL!	1	1	1	2	1	2	0.7902	0.7902	50	5	5	5	5	5	5	5	5	5	5	5	5	5	5	1	1	5	5	5	5	4
647	11	29	1	0	10	42	5	1	1	1	2	25	#NULL!	#NULL!	0	2	25	#NULL!	1	1	1	1	2	1	1	0.7902	0.7902	80	5	5	5	5	5	5	5	5	5	5	5	5	5	5	5	1	5	5	5	5	4
648	11	79	0	0	0	0	5	1	1	1	1	0	1	#NULL!	0	1	0	#NULL!	#NULL!	2	1	1	2	1	2	0.7005	0.7005	60	5	5	5	5	5	5	5	5	5	5	5	5	5	5	5	1	5	5	5	5	4
649	11	61	1	0	6	10	4	1	1	1	1	10	#NULL!	#NULL!	0	1	10	#NULL!	1	1	1	1	2	1	2	0.7902	0.7902	70	5	5	5	5	5	5	5	1	5	5	5	5	5	1	1	5	5	5	5	5	5
650	11	71	1	0	0	0	1	1	1	1	1	10	#NULL!	#NULL!	0	1	10	#NULL!	1	2	1	1	2	1	3	0.7005	0.7005	60	5	5	5	5	5	5	5	5	5	5	5	5	5	5	5	1	5	5	5	5	4
651	11	77	0	0	0	0	2	1	1	1	1	5	#NULL!	#NULL!	0	1	5	#NULL!	1	1	1	1	2	2	3	0.739	0.739	70	5	5	5	5	5	1	5	5	5	5	5	5	5	5	1	5	5	5	5	4.5	5
652	11	67	0	0	65	11	3	1	1	1	1	5	#NULL!	#NULL!	0	1	10	#NULL!	2	2	1	2	3	1	1	0.3739	0.3739	60	5	5	5	5	5	5	5	5	5	5	5	5	5	5	1	5	5	5	5	5	5
653	11	63	1	0	23	14	2	1	1	1	2	30	#NULL!	#NULL!	0	2	30	#NULL!	1	1	1	1	2	2	1	0.739	0.739	60	5	5	5	5	5	5	5	5	5	5	5	5	5	5	5	1	5	5	5	5	4
654	11	27	0	1	12	5	0	0	1	1	2	20	#NULL!	#NULL!	0	1	20	#NULL!	1	1	1	1	1	1	2	1	1	70	5	5	5	5	5	5	5	1	5	5	5	5	5	1	1	5	5	5	5	5	5
655	11	45	1	0	6	3	1	1	1	1	1	20	#NULL!	#NULL!	0	1	20	#NULL!	1	1	1	1	1	1	2	1	1	60	5	5	5	5	5	5	5	1	5	5	5	5	5	1	1	5	5	5	5	5	5
657	11	47	0	1	130	19	0	0	1	1	1	20	#NULL!	#NULL!	0	1	20	#NULL!	1	3	2	3	3	3	2	0.0255	0.0255	60	5	5	5	5	5	5	5	1	5	5	5	5	5	1	1	1	5	5	5	5	4
658	11	58	1	1	42	47	4	1	1	1	1	10	#NULL!	#NULL!	0	1	20	#NULL!	2	2	3	3	3	2	3	0.0652	0.0652	30	5	5	5	5	5	5	5	5	5	5	1	5	5	4	1	2	5	5	5	5	3.25
659	11	87	0	1	12	12	3	1	1	1	2	20	#NULL!	#NULL!	0	2	20	#NULL!	1	3	3	3	3	1	3	0.0267	0.0267	20	5	5	5	5	5	5	5	5	5	5	5	5	5	5	5	1	5	5	5	5	4
660	11	90	1	1	146	26	4	1	1	1	1	10	#NULL!	#NULL!	0	1	10	#NULL!	1	3	2	2	3	1	2	0.183	0.183	50	4	5	5	2	5	5	5	1	5	5	5	5	5	1	1	5	5	1	4.66667	4.625	4
421	22	68	1	0	7	4	3	1	1	1	3	50	#NULL!	#NULL!	0	3	50	#NULL!	1	2	1	1	2	1	1	0.7005	0.7005	100	5	5	5	5	5	5	5	5	5	5	5	5	5	5	5	5	5	5	5	5	5
422	22	80	1	0	15	9	8	1	1	1	1	5	#NULL!	#NULL!	0	1	20	#NULL!	4	2	1	1	1	2	2	0.7089	0.7089	60	5	5	5	5	5	5	5	5	5	5	5	5	5	5	5	5	5	5	5	5	5
423	22	68	1	1	6	5	3	1	1	1	1	20	#NULL!	#NULL!	0	2	40	#NULL!	2	1	1	1	2	1	1	0.7902	0.7902	70	5	5	5	5	5	5	5	1	5	5	5	5	5	1	1	5	5	1	5	5	4
424	22	29	0	0	11	2	1	1	1	1	1	5	#NULL!	#NULL!	0	1	5	#NULL!	1	1	1	1	1	1	1	1	1	90	5	5	5	5	5	5	5	5	5	5	5	5	5	5	5	5	5	5	5	5	5
425	22	22	0	0	6	2	0	0	1	1	1	20	#NULL!	#NULL!	0	2	40	#NULL!	2	1	1	1	1	1	3	1	1	70	5	5	5	5	5	5	5	1	5	5	5	5	5	1	1	5	5	5	5	5	5
426	22	64	0	0	12	3	1	1	1	1	1	0	1	#NULL!	0	1	20	#NULL!	#NULL!	1	1	1	1	1	2	1	1	70	5	5	5	5	5	5	5	5	5	5	5	5	5	5	5	5	5	5	5	5	5
427	22	49	1	0	15	10	5	1	2	0	1	10	#NULL!	#NULL!	0	1	20	#NULL!	2	1	1	1	2	1	1	0.7902	0.7902	80	5	5	5	5	5	5	5	5	5	5	5	5	1	5	1	5	5	5	5	4.5	5
428	22	66	0	1	5	4	1	1	1	1	1	5	#NULL!	#NULL!	0	1	5	#NULL!	1	2	1	1	2	1	3	0.7005	0.7005	90	5	5	5	5	5	5	5	4	5	5	5	5	5	4	1	5	5	5	5	5	5
429	22	67	1	#NULL!	6	3	2	1	1	1	2	35	#NULL!	#NULL!	0	2	35	#NULL!	1	2	1	1	2	1	3	0.7005	0.7005	80	5	5	5	5	5	5	5	5	5	5	5	5	5	5	5	5	5	5	5	5	5
430	22	71	0	0	4	4	3	1	1	1	2	35	#NULL!	#NULL!	0	2	35	#NULL!	1	1	1	1	1	1	2	1	1	70	5	5	5	5	5	5	5	5	5	5	5	5	5	5	1	5	5	5	5	5	5
431	22	71	1	0	25	4	3	1	1	1	3	50	#NULL!	#NULL!	0	3	50	#NULL!	1	1	1	2	1	1	3	0.7947	0.7947	50	5	5	5	5	5	5	5	4	5	5	5	3	5	4	1	5	5	5	5	4.75	5
432	22	74	1	#NULL!	10	10	4	1	1	1	1	5	#NULL!	#NULL!	0	1	5	#NULL!	1	1	1	1	1	2	2	0.7986	0.7986	90	5	5	5	5	5	5	5	5	5	5	5	5	5	5	1	5	5	5	5	5	5
433	22	68	0	0	10	10	4	1	1	1	1	5	#NULL!	#NULL!	0	1	15	#NULL!	3	1	1	1	2	1	2	0.7902	0.7902	80	5	5	5	5	5	5	5	4	5	5	5	5	5	4	1	5	5	5	5	5	5
447	22	56	1	1	6	12	4	1	1	1	3	50	#NULL!	#NULL!	0	3	50	#NULL!	1	3	3	3	3	2	2	-0.0245	0	10	5	5	5	5	5	5	5	5	5	5	5	5	5	5	5	1	5	5	5	5	4
448	22	59	0	1	4	0	4	1	1	1	#NULL!	#NULL!	#NULL!	#NULL!	0	#NULL!	#NULL!	#NULL!	#NULL!	3	3	3	2	2	3	0.0351	0.0351	60	5	5	5	1	5	5	5	2	5	5	5	5	5	2	1	5	5	5	5	4.5	5
449	22	72	1	0	8	4	6	1	1	1	1	0	1	#NULL!	0	3	70	#NULL!	#NULL!	3	2	3	3	1	3	0.1279	0.1279	0	5	5	5	5	5	5	5	5	5	5	5	5	5	5	3	5	5	5	5	5	5
450	22	96	0	1	11	5	5	1	1	1	1	5	#NULL!	#NULL!	0	1	10	#NULL!	2	2	3	2	1	1	2	0.2907	0.2907	100	5	5	5	5	5	5	5	5	5	5	5	5	5	5	1	5	5	5	5	5	5
661	24	73	0	0	12	12	2	1	1	1	1	10	#NULL!	#NULL!	0	1	10	#NULL!	1	1	1	1	2	1	2	0.7902	0.7902	50	5	5	5	5	5	5	5	1	5	5	5	5	5	1	1	5	5	5	5	5	5
662	24	79	1	1	190	40	3	1	1	1	1	20	#NULL!	#NULL!	0	1	20	#NULL!	1	2	1	1	1	1	2	0.7601	0.7601	60	5	5	5	5	5	5	5	1	5	5	5	5	5	1	1	5	5	5	5	5	5
663	24	41	0	0	12	4	2	1	1	1	1	15	#NULL!	#NULL!	0	1	20	#NULL!	1.33333	1	1	1	1	2	3	0.7986	0.7986	60	5	5	5	1	5	5	5	1	5	5	5	5	1	1	1	5	5	5	5	4	5
664	24	74	1	0	4	6	4	1	1	1	1	20	#NULL!	#NULL!	0	1	20	#NULL!	1	1	1	1	1	1	2	1	1	80	5	5	5	5	5	5	5	5	5	5	5	5	5	5	1	5	5	5	5	5	5
665	24	74	0	0	4	2	0	0	1	1	1	15	#NULL!	#NULL!	0	1	15	#NULL!	1	1	1	1	1	1	2	1	1	70	5	5	5	5	5	5	5	5	5	5	5	5	5	5	1	5	5	5	5	5	5
666	24	67	0	1	80	14	3	1	1	1	1	0	1	#NULL!	0	1	10	#NULL!	#NULL!	2	1	2	3	1	2	0.3739	0.3739	50	5	5	5	5	5	5	5	5	5	5	5	5	5	5	1	5	5	5	5	5	5
667	24	84	1	0	6	6	0	0	1	1	1	10	#NULL!	#NULL!	0	1	20	#NULL!	2	1	2	1	2	1	2	0.689	0.689	90	5	5	5	5	5	5	5	5	5	5	5	5	5	5	5	1	5	5	5	5	4
668	24	81	1	0	52	6	5	1	1	1	1	5	#NULL!	#NULL!	0	1	5	#NULL!	1	2	1	2	2	1	3	0.6454	0.6454	60	5	5	5	5	5	5	5	5	5	5	5	5	5	5	1	1	5	5	5	5	4
669	24	61	1	1	19	17	6	1	1	1	1	20	#NULL!	#NULL!	0	1	20	#NULL!	1	2	1	1	1	1	2	0.7601	0.7601	75	5	5	5	5	5	5	5	5	5	5	5	5	5	5	5	5	5	5	5	5	5
670	24	78	0	0	6	2	1	1	1	1	1	5	#NULL!	#NULL!	0	1	15	#NULL!	3	1	1	1	1	1	2	1	1	100	5	5	5	5	5	5	5	5	5	5	5	5	5	5	5	5	5	5	5	5	5
671	24	76	1	0	6	9	5	1	1	1	1	10	#NULL!	#NULL!	0	1	10	#NULL!	1	2	1	1	2	1	2	0.7005	0.7005	60	5	5	5	5	5	5	5	5	5	5	5	5	5	5	1	1	5	5	5	5	4
672	24	49	1	0	13	6	0	0	1	1	1	20	#NULL!	#NULL!	0	1	20	#NULL!	1	1	1	1	1	1	2	1	1	80	5	5	5	1	5	5	5	1	5	5	1	5	1	1	1	5	5	1	5	4	3
673	24	63	1	0	5	6	3	1	1	1	1	20	#NULL!	#NULL!	0	1	20	#NULL!	1	1	1	1	1	2	3	0.7986	0.7986	80	5	5	5	5	5	5	5	5	5	5	5	5	5	5	5	5	5	5	5	5	5
674	24	72	1	0	8	6	4	1	1	1	2	40	#NULL!	#NULL!	1	2	40	#NULL!	1	1	1	1	1	1	2	1	1	60	5	5	5	5	5	5	5	5	5	5	5	5	5	5	1	1	5	5	5	5	4
675	24	64	1	1	7	12	3	1	1	1	#NULL!	#NULL!	#NULL!	#NULL!	1	#NULL!	#NULL!	#NULL!	#NULL!	1	1	1	2	1	2	0.7902	0.7902	60	5	5	5	5	5	5	5	3	5	5	5	5	5	3	5	1	5	5	5	5	4
676	24	82	0	1	6	14	6	1	1	1	1	5	#NULL!	#NULL!	0	1	5	#NULL!	1	2	2	2	2	1	3	0.5442	0.5442	50	5	5	5	5	5	5	5	5	5	5	5	5	5	5	1	5	5	5	5	5	5
677	24	54	0	0	13	19	2	1	1	1	2	40	#NULL!	#NULL!	0	2	40	#NULL!	1	1	1	1	1	2	3	0.7986	0.7986	50	5	5	5	5	5	5	5	5	5	5	5	5	5	5	1	1	5	5	5	5	4
687	24	83	1	1	6	10	2	1	1	1	1	10	#NULL!	#NULL!	0	1	10	#NULL!	1	2	3	3	2	1	3	0.176	0.176	40	5	5	5	5	5	5	5	5	5	5	5	5	5	5	3	1	5	5	5	5	4
688	24	78	1	0	23	28	10	1	1	1	1	20	#NULL!	#NULL!	0	1	20	#NULL!	1	2	2	2	1	1	2	0.6038	0.6038	30	5	5	5	5	5	5	5	5	5	5	5	5	5	5	5	1	5	5	5	5	4
689	24	61	1	1	44	53	8	1	1	1	2	30	#NULL!	#NULL!	0	2	30	#NULL!	1	3	1	2	2	1	3	0.3438	0.3438	60	5	5	5	5	5	5	5	5	5	5	5	5	5	5	5	1	5	5	5	5	4
690	24	84	0	1	72	17	9	1	1	1	2	30	#NULL!	#NULL!	0	2	30	#NULL!	1	2	3	2	1	1	2	0.2907	0.2907	90	5	5	5	5	5	5	5	1	5	5	5	5	5	1	5	5	5	5	5	5	5
[truncated: 21 more columns]
